# Supplementary material for: QTL mapping of human retina DNA methylation identifies 87 gene-epigenome interactions in age-related macular degeneration
Source: Nat Commun. 2024 Mar 4;15:1972. doi: 10.1038/s41467-024-46063-8 (PMC10912779; doi:10.1038/s41467-024-46063-8)
Supplement: Supplementary file 5 — Supplementary Data 2 [file 41467_2024_46063_MOESM5_ESM.xlsx]

## Sheet: mQTLs
CpG	chr	CpG_start	CpG_end	snp_pos_hg19	hg38_pos_start	hg38_pos_end	Rank	Backward_nom_pvalue	Backward_slope	Backward_slope_se	Retina_specific
cg26893861	chr17	43766600	43766599	rs4793033:41879627:C:T	43802259	43802259	0	2.00351e-51	1.44798	0.0624858	FALSE
cg02466788	chr4	44738818	44738817	rs1491325:44755778:G:A	44753761	44753761	0	9.01478e-49	1.22958	0.0559281	TRUE
cg04131969	chr2	33726581	33726580	rs7574695:33953186:C:T	33728119	33728119	0	1.09163e-49	-2.34787	0.104855	FALSE
cg27284194	chr4	1051010	1051009	rs7683379:1045824:C:T	1052036	1052036	0	9.43812e-50	1.23318	0.0550042	FALSE
cg22676075	chr6	134882476	134882475	rs9376070:135185868:C:A	134864730	134864730	0	3.50925e-51	1.37813	0.0597564	FALSE
cg04948744	chr19	39194071	39194070	rs12610530:39689943:G:A	39199303	39199303	0	4.61127e-50	-0.604848	0.0268121	FALSE
cg16414030	chr3	133784109	133784108	rs1830083:133508551:G:A	133789707	133789707	0	2.52498e-47	-0.933748	0.0437329	FALSE
cg09003612	chr1	42959552	42959551	rs17387775	42950462	42950462	0	1.86282e-51	-1.16051	0.0500494	FALSE
cg05454848	chr1	11448111	11448110	rs3124627:11508016:G:A	11447959	11447959	0	5.91234e-50	-1.29871	0.0576934	FALSE
cg20485607	chr1	119675074	119675073	rs561931:120254506:A:G	119711883	119711883	0	2.0532e-47	2.18281	0.102047	FALSE
cg05579559	chr12	129539008	129539007	rs4759585:130018308:T:C	129533763	129533763	0	4.40115e-50	-2.53553	0.112351	FALSE
cg20921146	chr1	11448212	11448211	rs3124627:11508016:G:A	11447959	11447959	0	2.16783e-49	-1.43189	0.0643282	FALSE
cg23589174	chr1	11499926	11499925	rs3124627:11508016:G:A	11447959	11447959	0	3.82902e-44	-1.05065	0.052557	FALSE
cg07444487	chr10	121928765	121928764	rs10887024:123688152:A:T	121928637	121928637	0	2.40317e-45	1.31779	0.064283	TRUE
cg11173447	chr8	35152212	35152211	rs1451362	35151184	35151184	0	6.14086e-43	0.616028	0.0316136	FALSE
cg24858233	chr3	195851185	195851184	rs141910942:195598945:T:TC	195872074	195872074	0	3.60957e-47	1.33917	0.0629197	FALSE
cg08845721	chr5	143401129	143401128	rs10041520:142776684:T:C	143397119	143397119	0	6.84448e-43	-0.809044	0.0415606	FALSE
cg24426391	chr11	20363341	20363340	rs12360593:20384003:A:G	20362457	20362457	0	7.05206e-44	-1.30605	0.0656995	FALSE
cg14966878	chr1	11500318	11500317	rs1806619:11504417:G:A	11444360	11444360	0	4.2432e-44	-1.27374	0.0637767	FALSE
cg03760072	chr3	133783842	133783841	rs1830083:133508551:G:A	133789707	133789707	0	1.51493e-42	-0.763445	0.0395091	TRUE
cg13977618	chr12	2223543	2223542	rs11062159:2326224:G:A	2217058	2217058	0	1.4813e-47	0.926339	0.043182	FALSE
cg22459517	chr19	55075826	55075825	rs1654468:55584193:G:C	55072825	55072825	0	1.71404e-46	-1.7865	0.0851072	FALSE
cg07891904	chr3	108757178	108757177	rs6797831:108463025:G:A	108744178	108744178	0	3.21044e-46	-1.75835	0.084237	FALSE
cg25075347	chr6	133410664	133410663	rs211625:133731395:A:G	133410257	133410257	0	1.83953e-40	-0.932766	0.0505098	FALSE
cg05715076	chr14	99609621	99609620	rs2022745:100074389:C:T	99608052	99608052	0	6.1362e-42	1.24864	0.0654696	FALSE
cg14240646	chr10	27243317	27243316	rs1144511:27536232:A:G	27247303	27247303	0	3.26824e-45	-1.4441	0.0706405	FALSE
cg01236616	chr12	120581541	120581540	rs12857:120933946:T:G	120496143	120496143	0	2.47482e-42	0.903549	0.0469743	FALSE
cg00524400	chr14	24081023	24081022	rs3561	24081015	24081015	0	6.52656e-42	0.564252	0.0296025	TRUE
cg13812702	chr10	121928824	121928823	rs10887024:123688152:A:T	121928637	121928637	0	5.80783e-40	0.964849	0.0528271	FALSE
cg20691595	chr15	37892154	37892153	rs11073280	37888102	37888102	0	4.05435e-42	-0.481426	0.0251446	FALSE
cg20800956	chr1	171842338	171842337	rs2421947:171833094:C:G	171863954	171863954	0	1.07295e-42	0.569462	0.0293758	FALSE
cg02414224	chr3	133783780	133783779	rs1830083:133508551:G:A	133789707	133789707	0	3.07415e-41	-0.949154	0.050529	FALSE
cg25279747	chr6	43386631	43386630	rs1214761:43354431:A:G	43386693	43386693	0	5.69197e-42	1.91933	0.100565	FALSE
cg10460168	chr5	112862326	112862325	rs7213:112203564:T:A	112867867	112867867	0	1.11051e-43	0.846717	0.0427712	FALSE
cg16060189	chr10	92590821	92590820	rs11187107:94391697:G:A	92631940	92631940	0	1.10777e-42	0.994418	0.0513124	FALSE
cg21676740	chr1	27935570	27935569	rs3737807	27935391	27935391	0	6.99165e-41	-0.680107	0.0364897	FALSE
cg15145296	chr3	125990898	125990897	rs34268597:125764655:G:GA	126045812	126045812	0	1.00037e-42	-1.43414	0.0739322	FALSE
cg19432846	chr6	40695335	40695334	rs62396177:40664245:G:A	40696506	40696506	0	5.64e-47	1.65617	0.0781221	TRUE
cg01476442	chr15	29376990	29376989	rs12906988:29673522:A:G	29381318	29381318	0	1.44275e-41	-2.1602	0.114181	TRUE
cg09481780	chr1	204984678	204984677	rs2290138:204956325:G:C	204987197	204987197	0	2.65697e-41	-0.672147	0.0357329	FALSE
cg18213661	chr11	93948258	93948257	rs2456561:93677515:C:T	93944349	93944349	0	1.20321e-40	2.3707	0.127855	TRUE
cg00615188	chr7	105723820	105723819	rs668373	105732653	105732653	0	6.18044e-39	-0.548011	0.0307011	TRUE
cg20835665	chr10	121928816	121928815	rs10887024:123688152:A:T	121928637	121928637	0	5.82853e-40	1.16835	0.0639713	FALSE
cg17044700	chr7	131688363	131688362	rs7795093	131680684	131680684	0	6.90406e-43	1.12519	0.0578056	FALSE
cg23391173	chr19	57477915	57477914	19:57994961:T:G	57483593	57483593	0	1.29346e-43	0.96414	0.0487712	FALSE
cg02848996	chr10	1163524	1163523	rs10903388:1208351:T:A	1162411	1162411	0	5.36182e-41	-0.332033	0.0177696	FALSE
cg08308162	chr16	8795388	8795387	rs3760026:8889152:C:G	8795295	8795295	0	3.29249e-46	-1.0926	0.0523546	FALSE
cg22875332	chr1	75724023	75724022	rs2761587:76149181:T:C	75683496	75683496	0	7.15891e-44	-0.912697	0.0459187	TRUE
cg10327440	chr1	226990185	226990184	rs76381012:227187823:TAATAATAATAATAAG:T	227000122	227000137	0	6.64698e-41	-2.13171	0.114317	FALSE
cg24847621	chr6	30154789	30154788	rs2517646:30122575:C:T	30154798	30154798	0	1.63682e-43	0.970284	0.0491885	FALSE
cg26658509	chr11	3204321	3204320	rs10833460	3204734	3204734	0	1.26323e-39	-1.26748	0.0699195	FALSE
cg23269985	chr12	130815598	130815597	rs10773819:131279022:G:A	130794477	130794477	0	5.84734e-41	-1.24023	0.0664289	FALSE
cg05867245	chr20	63771063	63771062	rs6512289:62402072:G:A	63770719	63770719	0	1.47606e-45	-2.35814	0.114528	FALSE
cg23489630	chr19	44140926	44140925	rs371358949:44645561:GTCCCATCGCTTTTCCCTGAAGGGTGAGATTCTGAACGTTTT:G	44141408	44141449	0	5.53916e-39	-0.73267	0.0410023	FALSE
cg17952877	chr3	133783834	133783833	rs1830083:133508551:G:A	133789707	133789707	0	8.61103e-44	-0.834438	0.0420526	TRUE
cg16159134	chr9	110256669	110256668	rs7035393:113023333:C:T	110261053	110261053	0	1.44947e-42	0.625715	0.0323681	FALSE
cg14659547	chr3	108757280	108757279	rs6797831:108463025:G:A	108744178	108744178	0	6.88648e-42	-1.09505	0.0574789	FALSE
cg22444562	chr2	206225742	206225741	rs11281410:207089495:C:CCCTAGA	206224771	206224771	0	2.07847e-40	-1.98849	0.107804	TRUE
cg24450063	chr1	156194109	156194108	rs11264457:156157490:T:A	156187699	156187699	0	8.52929e-40	0.973381	0.0534922	FALSE
cg10524593	chr12	95766295	95766294	rs10859939:96160211:C:T	95766433	95766433	0	2.89725e-39	1.40388	0.0780704	FALSE
cg26582729	chr15	25988900	25988899	rs12441103:26231619:C:T	25986472	25986472	0	3.47922e-39	-0.413854	0.0230557	FALSE
cg23150827	chr7	124152869	124152868	rs112220217:123781072:C:CT	124141018	124141018	0	7.65175e-42	1.45968	0.076694	TRUE
cg09902354	chr3	46558469	46558468	rs7649902:46598893:G:C	46557403	46557403	0	2.08784e-39	-1.04046	0.0576763	FALSE
cg23403192	chr21	29024007	29024006	rs9808746:30404734:C:G	29032413	29032413	0	3.09142e-47	2.02017	0.094786	FALSE
cg11173636	chr10	63872500	63872499	rs16918944:65619267:G:A	63859507	63859507	0	1.45366e-48	2.17489	0.0993393	FALSE
cg04106633	chr4	1050797	1050796	rs35621577:1046992:C:T	1053204	1053204	0	9.5476e-42	0.732712	0.0385781	FALSE
cg06378142	chr19	49616377	49616376	rs112205523:50114350:C:T	49611093	49611093	0	2.2402e-44	-2.64362	0.131597	FALSE
cg26905254	chr19	15812288	15812287	rs10407836	15806200	15806200	0	2.23699e-38	0.777414	0.0441062	FALSE
cg07537917	chr2	240896993	240896992	rs10206101	240896126	240896126	0	2.88234e-39	-0.442125	0.0245855	FALSE
cg01113099	chr3	108757099	108757098	rs6797831:108463025:G:A	108744178	108744178	0	2.38518e-43	-1.44832	0.073678	FALSE
cg09943237	chr10	121928807	121928806	rs10887024:123688152:A:T	121928637	121928637	0	4.05389e-40	1.0091	0.0550592	FALSE
cg02891314	chr5	180314121	180314120	rs55901738:179741374:C:A	180314374	180314374	0	1.31729e-39	-1.8812	0.103817	FALSE
cg23656959	chr10	27243255	27243254	rs1144511:27536232:A:G	27247303	27247303	0	2.79685e-40	-1.13072	0.0614756	FALSE
cg07461715	chr19	57477965	57477964	19:57994961:T:G	57483593	57483593	0	2.65595e-43	1.18047	0.0601119	TRUE
cg18266472	chr15	77819548	77819547	rs11631822:78107666:A:G	77815324	77815324	0	8.84988e-41	0.839828	0.0451604	FALSE
cg24036689	chr20	3494453	3494452	rs151569:3499427:G:T	3518780	3518780	0	8.43735e-38	-0.956542	0.0549867	FALSE
cg13406893	chr12	131084103	131084102	rs2293654:131568675:C:T	131084130	131084130	0	8.12766e-38	-0.578684	0.0332532	FALSE
cg27413643	chr19	32674579	32674578	rs259296:33169979:G:A	32679073	32679073	0	1.7109e-38	1.83795	0.104	FALSE
cg07234876	chr8	650040	650039	rs4735811:594398:G:C	644398	644398	0	5.19493e-39	1.28829	0.0720513	FALSE
cg07233700	chr1	27935196	27935195	rs3737807	27935391	27935391	0	1.93703e-40	-0.725808	0.0393223	FALSE
cg19334801	chr7	17043272	17043271	rs4721562	17043270	17043270	0	9.24178e-38	1.03094	0.0593173	TRUE
cg07314298	chr2	11582986	11582985	rs59129126:11728388:T:C	11588262	11588262	0	2.28524e-37	-0.789291	0.0458253	FALSE
cg23933602	chr10	16817646	16817645	rs811912:16859618:G:C	16817619	16817619	0	6.87471e-38	0.61635	0.0353587	FALSE
cg06046430	chr4	76898382	76898381	rs111962114:77822033:C:A	76900880	76900880	0	3.74288e-36	0.664101	0.0396613	FALSE
cg21717724	chr9	120842237	120842236	Ancestry_CHINESE_Cluster310_chr9_123610288	120848010	120848010	0	1.18333e-39	0.988761	0.0545097	FALSE
cg03849132	chr8	103124997	103124996	rs6990544:104137318:C:T	103125090	103125090	0	2.16214e-42	0.703776	0.0365423	FALSE
cg04798314	chr1	246505300	246505299	rs4654117	246504928	246504928	0	2.64379e-39	-1.86462	0.1036	FALSE
cg05205432	chr8	77001051	77001050	rs4507742:77899752:C:T	76987516	76987516	0	5.58646e-42	0.785423	0.0411457	FALSE
cg16238778	chr17	47810608	47810607	rs2074189	47810585	47810585	0	2.95351e-39	-1.05122	0.0584697	FALSE
cg12012426	chr4	1372676	1372675	rs9683830:1377873:A:G	1384085	1384085	0	1.33121e-36	-1.6561	0.0978715	FALSE
cg08477332	chr1	153617768	153617767	rs9726753:153591652:G:A	153619176	153619176	0	8.37221e-37	0.877411	0.0516104	FALSE
cg06300469	chr12	124898593	124898592	rs11057888:125383129:C:A	124898583	124898583	0	2.03137e-40	0.658857	0.0357113	FALSE
cg10523679	chr1	75724086	75724085	rs66969748:76173920:AC:A	75708235	75708236	0	1.1152e-38	-0.610671	0.0344098	FALSE
cg21372392	chr1	95234028	95234027	rs6666528	95231934	95231934	0	2.73918e-41	1.15407	0.0613705	FALSE
cg08986950	chr5	96784609	96784608	5:96120310:A:AACAT	96784606	96784606	0	3.91683e-43	-2.29788	0.117433	TRUE
cg16991944	chr3	14289360	14289359	rs7610197	14288796	14288796	0	1.97653e-35	-0.71657	0.0435316	FALSE
cg27519424	chr21	36990121	36990120	rs73198016:38366922:C:A	36994622	36994622	0	5.31981e-39	0.856925	0.047937	FALSE
cg21139150	chr21	45556262	45556261	rs3746988:46976111:C:T	45556197	45556197	0	1.20225e-37	1.96172	0.113167	FALSE
cg01079515	chr3	195849759	195849758	rs141910942:195598945:T:TC	195872074	195872074	0	1.45382e-41	-1.22584	0.0647984	FALSE
cg06494592	chr3	125990284	125990283	rs6438961:125762402:T:C	126043559	126043559	0	8.20877e-39	-1.67813	0.0942751	FALSE
cg03192273	chr5	151239388	151239387	rs72794132:150618993:C:T	151239432	151239432	0	6.23962e-44	2.33595	0.117376	FALSE
cg12080266	chr21	34688342	34688341	rs2236610:36060668:C:G	34688369	34688369	0	1.23401e-38	-2.2611	0.127534	FALSE
cg06047990	chr3	195851170	195851169	rs112897657:195629980:C:T	195903109	195903109	0	2.89387e-40	0.981027	0.0533543	FALSE
cg10276597	chr1	11458898	11458897	rs3124627:11508016:G:A	11447959	11447959	0	8.55952e-38	-0.688708	0.0395959	FALSE
cg26665480	chr2	97663567	97663566	rs34288415:98255776:A:C	97639313	97639313	0	2.98563e-37	0.744046	0.0433142	FALSE
cg14927855	chr7	155358733	155358732	rs7798126	155360795	155360795	0	3.02843e-36	0.925813	0.0551719	FALSE
cg03961133	chr3	57222108	57222107	rs71926040:57242375:CTTGA:C	57208347	57208351	0	2.49482e-40	0.832315	0.045202	TRUE
cg08920545	chr1	246619840	246619839	rs139351558:246770276:TTAG:T	246606974	246606977	0	2.54758e-37	-0.353972	0.0205736	TRUE
cg25902411	chr2	199684164	199684163	rs4673423:200559431:C:T	199694708	199694708	0	9.20882e-42	0.626742	0.0329875	FALSE
cg07873154	chr6	30154768	30154767	rs2517646:30122575:C:T	30154798	30154798	0	4.03065e-42	0.981115	0.0512402	FALSE
cg10192340	chr6	70955483	70955482	rs368291863:71672889:AAAC:A	70963186	70963189	0	2.70951e-37	-0.673844	0.0391893	TRUE
cg18351406	chr4	76898536	76898535	exm407891	76897395	76897395	0	1.0146e-38	0.741069	0.0417187	FALSE
cg12381317	chr12	48106739	48106738	rs7295580:48492193:T:C	48098410	48098410	0	2.90093e-37	0.558835	0.0325229	FALSE
cg19933249	chr5	13914154	13914153	rs10513162:13914120:T:C	13914011	13914011	0	1.12608e-37	0.820774	0.0473177	FALSE
cg23490448	chr2	237895874	237895873	rs7562608:238804189:G:C	237895547	237895547	0	5.46618e-42	0.776746	0.0406828	FALSE
cg12656391	chr1	42959486	42959485	rs17387775	42950462	42950462	0	2.77575e-40	-0.963446	0.0523772	FALSE
cg21598751	chr1	159821684	159821683	rs7527418:159791942:C:T	159822152	159822152	0	2.85204e-46	-2.13975	0.1024	FALSE
cg04662369	chr17	80780519	80780518	rs9915667:78754340:A:G	80780540	80780540	0	6.21963e-36	0.705955	0.0423802	FALSE
cg12661545	chr13	100538030	100538029	exm2221309	100533802	100533802	0	1.39843e-34	1.06887	0.066268	FALSE
cg25208724	chr1	156194054	156194053	rs11264457:156157490:T:A	156187699	156187699	0	6.95768e-35	1.07851	0.0663802	FALSE
cg04332058	chr14	23079579	23079578	rs2331832:23565603:C:T	23096394	23096394	0	1.35866e-46	-2.03148	0.0965774	FALSE
cg02068164	chr5	33439689	33439688	rs3756663	33440200	33440200	0	2.12749e-37	1.04582	0.0606755	FALSE
cg24524379	chr3	46558755	46558754	rs13353497	46556887	46556887	0	2.48426e-36	-0.606428	0.0360661	FALSE
cg15888996	chr1	10430750	10430749	rs6662684:10490789:G:C	10430732	10430732	0	1.69585e-36	0.82824	0.0490673	TRUE
cg08094206	chr6	30154747	30154746	rs2517646:30122575:C:T	30154798	30154798	0	4.24178e-40	0.840741	0.0458929	FALSE
cg22514963	chr12	48866215	48866214	rs3782360	48863009	48863009	0	1.14142e-36	-0.505251	0.0298127	FALSE
cg15540054	chr19	44500229	44500228	rs1004605:45015596:T:G	44511538	44511538	0	7.09308e-36	0.527163	0.0316895	FALSE
cg14945834	chr1	42959298	42959297	rs12750584:43430883:G:A	42965212	42965212	0	1.1132e-38	-0.703726	0.0396525	FALSE
cg08048268	chr3	133783859	133783858	rs1830083:133508551:G:A	133789707	133789707	0	1.11713e-41	-0.74135	0.0390907	FALSE
cg13984289	chr17	10317513	10317512	rs4791401:10216510:G:A	10313193	10313193	0	3.43545e-36	0.496994	0.0296554	FALSE
cg09384937	chr12	48966214	48966213	rs10783293:49308475:G:A	48914692	48914692	0	1.79247e-36	-0.451716	0.026776	FALSE
cg13498216	chr2	10044179	10044178	rs6717452	10057986	10057986	0	4.2428e-38	1.24199	0.0709108	FALSE
cg13632595	chr19	39440421	39440420	rs251859:39918729:A:G	39428089	39428089	0	7.12226e-37	-0.965602	0.0567054	FALSE
cg16731318	chr1	93847788	93847787	rs12097812:94309777:T:C	93844221	93844221	0	3.84712e-38	0.62811	0.0358268	FALSE
cg18379824	chr1	15524476	15524475	rs4593819:15852739:C:G	15526244	15526244	0	9.39358e-37	0.664642	0.0391406	FALSE
cg13468767	chr17	9768708	9768707	rs4791863:9672809:T:C	9769492	9769492	0	1.7569e-34	-0.720262	0.0447619	FALSE
cg15282861	chr5	138325251	138325250	rs7443648:137659658:A:C	138323969	138323969	0	4.55197e-36	-0.911704	0.0545574	TRUE
cg02614045	chr5	169702491	169702490	rs2161405:169127270:G:A	169700266	169700266	0	8.40676e-44	-1.80588	0.0909896	FALSE
cg27636669	chr14	37986086	37986085	rs1170029:38410102:G:A	37940897	37940897	0	3.29833e-37	0.827267	0.048207	FALSE
cg10512769	chr1	211502015	211502014	rs367700286:211662675:TTTC:T	211489333	211489336	0	9.483e-36	-1.2835	0.0773855	FALSE
cg14729962	chr13	43023430	43023429	rs17553284:43597706:C:T	43023570	43023570	0	4.49813e-36	0.900207	0.0538628	FALSE
cg18584280	chr15	29596430	29596429	rs4780249:29887266:C:T	29595062	29595062	0	9.48068e-36	-0.732073	0.0441384	TRUE
cg22307022	chr12	130815689	130815688	rs10773819:131279022:G:A	130794477	130794477	0	2.4792e-35	-0.667235	0.0406295	FALSE
cg21787089	chr3	46442760	46442759	rs11716497:46503498:A:G	46462008	46462008	0	1.81648e-35	-1.77369	0.107658	FALSE
cg13633952	chr3	39153764	39153763	rs784504:39195260:G:C	39153769	39153769	0	2.97442e-36	0.616616	0.0367392	TRUE
cg03361579	chr11	13092403	13092402	rs201659275:13110241:G:GA	13088694	13088694	0	1.19329e-36	-0.967522	0.0571151	TRUE
cg20069451	chr17	7403410	7403409	rs17882626	7403408	7403408	0	7.32174e-37	1.00091	0.0587952	FALSE
cg13590011	chr16	53378530	53378529	rs11862250:53415038:C:A	53381126	53381126	0	5.1831e-37	-0.613468	0.035911	FALSE
cg26708920	chr10	13784318	13784317	rs10796127	13784242	13784242	0	2.63097e-36	0.49409	0.0294021	FALSE
cg19352370	chr10	52746401	52746400	rs10824787	52748111	52748111	0	4.69757e-38	-0.972667	0.0555897	FALSE
cg05379302	chr1	11480144	11480143	rs3099633:11508140:A:T	11448083	11448083	0	1.05518e-37	-1.19021	0.0685712	FALSE
cg24587835	chr17	5770915	5770914	rs8064725:5674488:T:C	5771168	5771168	0	5.67176e-38	0.682704	0.0390907	TRUE
cg21830728	chr17	74603888	74603887	rs482409:72600498:T:C	74604359	74604359	0	1.37091e-35	0.4218	0.0255279	FALSE
cg15988970	chr13	43023601	43023600	rs17553284:43597706:C:T	43023570	43023570	0	7.61276e-37	1.3814	0.081178	FALSE
cg27376872	chr8	949172	949171	rs11782142	949726	949726	0	1.60798e-36	-0.788799	0.0467055	FALSE
cg05275368	chr20	52438440	52438439	rs6096955:51053903:C:T	52437364	52437364	0	1.20961e-39	-0.86157	0.0475079	FALSE
cg00605270	chr1	27935042	27935041	rs3737807	27935391	27935391	0	1.50893e-39	-0.745319	0.0411857	FALSE
cg15443223	chr17	59324421	59324420	rs4088386:57414554:G:T	59337193	59337193	0	4.73586e-35	1.51601	0.0929345	TRUE
cg00078025	chr9	114397696	114397695	rs55833018:117165737:C:T	114403457	114403457	0	1.47914e-35	-0.386621	0.0234171	FALSE
cg18428180	chr6	24646265	24646264	rs9356940	24639968	24639968	0	5.80775e-35	0.923134	0.0567101	FALSE
cg10556349	chr10	789131	789130	rs4881530	788796	788796	0	2.17136e-29	-1.04245	0.0737169	FALSE
cg17749961	chr2	30446998	30446997	rs1662949:30671843:C:G	30448977	30448977	0	3.60684e-45	1.6144	0.0790412	FALSE
cg03115019	chr17	82750404	82750403	rs2459716:80714544:C:T	82756668	82756668	0	3.57137e-35	0.711704	0.0435013	FALSE
cg02095219	chr17	59899363	59899362	rs76236917:58046246:C:T	59968885	59968885	0	1.89201e-40	-1.56358	0.0846913	FALSE
cg14936520	chr14	55412885	55412884	rs11624331:55879827:C:G	55413109	55413109	0	8.97004e-37	-0.8523	0.0501683	FALSE
cg21119678	chr5	168826612	168826611	rs12187562:168252116:C:T	168825111	168825111	0	8.54962e-39	-0.86113	0.0483963	FALSE
cg01236205	chr2	9675498	9675497	rs3951142:9806825:A:C	9666696	9666696	0	9.20103e-38	-0.52247	0.03006	FALSE
cg03871034	chr22	45078050	45078049	rs6006926	45079451	45079451	0	4.90276e-36	-0.522538	0.031293	FALSE
cg26096415	chr15	77119156	77119155	rs7162877:77447473:C:T	77155131	77155131	0	2.36509e-36	0.52981	0.0314936	TRUE
cg13165992	chr15	57113246	57113245	rs137934114:57348314:GGTGT:G	57056116	57056120	0	1.51284e-36	0.735992	0.0435518	TRUE
cg09677945	chr13	43023522	43023521	rs17553284:43597706:C:T	43023570	43023570	0	4.77704e-35	1.10528	0.0677622	FALSE
cg04028107	chr9	19127690	19127689	rs2130573:19127646:T:G	19127648	19127648	0	5.30784e-40	0.756984	0.0414103	FALSE
cg11294950	chr6	32476043	32476042	rs200860466:32453655:G:A	32485878	32485878	0	8.07895e-40	-2.1125	0.116032	TRUE
cg23910537	chr16	28178260	28178259	rs112968814:28247169:CT:C	28235848	28235849	0	5.54629e-40	-0.93734	0.0512982	TRUE
cg13727085	chr10	133010399	133010398	rs4999324:134830560:T:C	133017056	133017056	0	6.63179e-34	0.333957	0.021047	FALSE
cg15831967	chr17	67221261	67221260	rs8080279:65211527:T:C	67215411	67215411	0	4.48808e-40	1.03075	0.0562956	TRUE
cg22775413	chr14	24093889	24093888	rs11847138:24555200:C:T	24085991	24085991	0	2.25645e-35	0.42203	0.0256734	FALSE
cg07533224	chr1	205850218	205850217	rs1772143:205799987:T:A	205830859	205830859	0	7.24058e-35	1.16661	0.0718319	FALSE
cg22128180	chr19	47048924	47048923	rs1862499	47046533	47046533	0	1.63883e-41	1.07049	0.0566501	FALSE
cg25686905	chr3	183885388	183885387	rs1879255:183609445:C:A	183891657	183891657	0	2.16891e-37	-0.498176	0.0289084	FALSE
cg14983838	chr19	28727356	28727355	rs7259294:29218292:G:A	28727385	28727385	0	6.776e-36	1.34838	0.0810173	FALSE
cg00255889	chr13	26012151	26012150	rs9553693:26565817:T:C	25991679	25991679	0	3.7314e-36	0.48732	0.0291027	FALSE
cg21656428	chr20	20052890	20052889	rs10651384:20033563:A:ATAAT	20052919	20052919	0	2.38682e-34	0.275082	0.0171505	FALSE
cg01741372	chr11	783890	783889	rs4963156:780827:C:T	780827	780827	0	4.43528e-34	0.538595	0.0337997	FALSE
cg26905489	chr7	83922489	83922488	rs7800958:83542648:C:A	83913332	83913332	0	4.77618e-38	1.0019	0.0572701	TRUE
cg25618457	chr2	218322573	218322572	rs6741757:219182748:T:C	218318025	218318025	0	5.29994e-35	-0.480312	0.0294786	FALSE
cg16308790	chr18	79465974	79465973	rs7235530:77220644:G:C	79460644	79460644	0	1.28435e-39	-0.450058	0.0248311	FALSE
cg08624915	chr16	31527398	31527397	rs11866003:31519995:G:T	31508674	31508674	0	2.91299e-42	-2.09098	0.108873	FALSE
cg20389709	chr2	10044177	10044176	rs6717452	10057986	10057986	0	8.25993e-37	1.23064	0.0723777	FALSE
cg23568161	chr22	44941501	44941500	rs8141413:45337393:T:C	44941513	44941513	0	7.40905e-36	1.02811	0.0618308	FALSE
cg14545602	chr19	56538773	56538772	rs8101060:57016425:A:T	56505056	56505056	0	6.83907e-34	0.963021	0.0607123	FALSE
cg23821619	chr12	121918134	121918133	rs11043275:122402723:T:C	121964817	121964817	0	4.87743e-33	0.874611	0.0563081	FALSE
cg01427108	chr3	46442889	46442888	rs743659:46489015:A:G	46447524	46447524	0	1.82769e-35	-1.58763	0.0963704	FALSE
cg06917450	chr1	37690981	37690980	rs5773600:38161100:C:CA	37695428	37695428	0	3.31722e-33	0.887912	0.056928	FALSE
cg03372526	chr7	37208637	37208636	rs372125187:37240550:TA:T	37200945	37200946	0	1.42506e-41	0.839329	0.0443587	TRUE
cg11030744	chr3	10286807	10286806	rs35681:10329377:T:C	10287693	10287693	0	6.88014e-34	0.375816	0.0236943	FALSE
cg00555438	chr3	195851410	195851409	rs80090804:195637634:T:C	195910763	195910763	0	4.15395e-35	0.80731	0.0494224	FALSE
cg04087271	chr1	20588842	20588841	rs66731853:20916238:G:A	20589745	20589745	0	3.29632e-33	-0.432054	0.027699	FALSE
cg11902941	chr2	741807	741806	rs11691855:766205:G:A	766205	766205	0	2.52434e-36	-0.720915	0.0428819	FALSE
cg15789455	chr4	48493663	48493662	rs66830703:48487515:ATTACT:A	48485498	48485503	0	5.60446e-37	0.662773	0.0388278	TRUE
cg05593887	chr7	78198063	78198062	rs7778457:77827725:C:A	78198408	78198408	0	2.87642e-36	-2.46972	0.147101	FALSE
cg12339802	chr1	37690874	37690873	rs7526362:38174366:G:T	37708694	37708694	0	2.68015e-36	1.31692	0.0783813	FALSE
cg19695805	chr11	9364099	9364098	rs4910047:9379626:C:A	9358079	9358079	0	1.10596e-35	0.581835	0.0351357	FALSE
cg26389101	chr9	94603483	94603482	rs1769257:97365720:T:C	94603438	94603438	0	6.62802e-35	0.80985	0.0498193	FALSE
cg06941159	chr16	28863890	28863889	rs200618724:28833229:AT:A	28821908	28821909	0	3.19008e-34	0.492531	0.0308017	FALSE
cg14780427	chr17	80780573	80780572	rs9915667:78754340:A:G	80780540	80780540	0	3.2972e-35	0.564798	0.0344934	FALSE
cg02427933	chr20	44683792	44683791	rs7262172	44688014	44688014	0	5.05458e-37	1.27848	0.0748207	FALSE
cg15867260	chr13	107993406	107993405	rs9520674:108638903:C:T	107986555	107986555	0	1.99202e-32	-0.852383	0.0557198	FALSE
cg23248424	chr5	180314105	180314104	rs55901738:179741374:C:A	180314374	180314374	0	5.32691e-37	-1.84665	0.108129	FALSE
cg02196730	chr15	79896436	79896435	rs62025486:80230557:T:C	79938215	79938215	0	3.40657e-36	0.834763	0.0498056	FALSE
cg15698299	chr3	52199004	52199003	rs181274:52233861:T:A	52199845	52199845	0	1.37191e-34	0.481591	0.0298518	FALSE
cg23958373	chr8	649964	649963	rs4735811:594398:G:C	644398	644398	0	1.95029e-36	1.27788	0.0758127	FALSE
cg20641794	chr19	39436856	39436855	rs481421:39925417:T:C	39434777	39434777	0	1.96259e-40	0.607648	0.0329248	FALSE
cg24739157	chr14	86961309	86961308	rs12882426:87437461:T:C	86971117	86971117	0	5.36939e-38	0.735721	0.0421035	FALSE
cg04184094	chr2	218322577	218322576	rs1473901:219188838:C:T	218324115	218324115	0	2.75233e-36	-0.615601	0.0366498	FALSE
cg11637084	chr10	50410670	50410669	rs7392702:52177315:A:G	50417555	50417555	0	1.56282e-34	-1.5634	0.0970409	FALSE
cg23844865	chr6	163260429	163260428	rs62427989:163679512:G:A	163258480	163258480	0	3.53684e-33	0.568173	0.0364531	FALSE
cg03477792	chr4	76898422	76898421	rs2703128:77819187:C:G	76898034	76898034	0	1.67439e-33	0.492766	0.031363	FALSE
cg10420426	chr1	247183230	247183229	rs10924947:247346547:C:T	247183245	247183245	0	5.49931e-33	-0.592126	0.0381708	FALSE
cg13250067	chr22	29998823	29998822	rs9614128:30397346:T:C	30001357	30001357	0	9.23869e-36	-0.672597	0.0405417	FALSE
cg25916759	chr7	101362583	101362582	rs12534721:101019378:A:G	101376097	101376097	0	5.11757e-35	-0.45021	0.027621	FALSE
cg25267487	chr19	28726952	28726951	rs7259296:29218294:G:A	28727387	28727387	0	1.8531e-36	0.902351	0.0535059	FALSE
cg12179176	chr11	130916661	130916660	rs3751033:130786345:C:A	130916450	130916450	0	3.45197e-34	0.672691	0.0421034	FALSE
cg10068478	chr8	114941307	114941306	rs2357747:115989074:T:G	114976845	114976845	0	6.795e-34	-0.499924	0.0315149	FALSE
cg09103812	chr1	11499504	11499503	rs3124627:11508016:G:A	11447959	11447959	0	3.39393e-34	-0.80005	0.0500658	FALSE
cg16859077	chr1	155929214	155929213	rs4661175:155931368:G:A	155961577	155961577	0	1.14682e-33	-0.896409	0.056824	FALSE
cg00912191	chr5	172282914	172282913	rs7736157	172260707	172260707	0	1.43051e-31	0.437396	0.0292183	FALSE
cg09144828	chr5	173561194	173561193	rs11748446:172989605:G:A	173562602	173562602	0	1.91818e-40	-1.90518	0.103208	TRUE
cg13045913	chr15	40808111	40808110	rs62018585:41096605:G:A	40804407	40804407	0	2.16674e-33	0.619766	0.039555	FALSE
cg21832243	chr21	37071924	37071923	rs6517404:38494918:G:A	37122618	37122618	0	9.10277e-35	-0.782715	0.0483096	FALSE
cg03410027	chr7	777038	777037	rs35728023:819477:T:C	779840	779840	0	3.83014e-34	0.940562	0.058934	FALSE
cg14436272	chr2	231526695	231526694	rs34693999:232401855:T:C	231537144	231537144	0	5.39495e-34	-0.932515	0.0586416	FALSE
cg05014687	chr15	45705087	45705086	rs11852424:45995757:T:G	45703559	45703559	0	6.53901e-33	0.772798	0.0499108	FALSE
cg06486582	chr5	22910573	22910572	rs13166723:22917024:T:A	22916915	22916915	0	2.109e-34	0.907605	0.0565128	FALSE
cg25211403	chr21	45555984	45555983	rs3746988:46976111:C:T	45556197	45556197	0	1.15968e-33	1.0886	0.0690155	FALSE
cg14840615	chr21	42108135	42108134	rs11702347:43526454:C:T	42106344	42106344	0	5.98767e-45	1.34254	0.0660334	FALSE
cg12458913	chr13	52599764	52599763	rs9536190:53181044:T:C	52606909	52606909	0	1.05242e-34	0.637188	0.0393872	FALSE
cg18223359	chr17	56961164	56961163	rs2301823	56961129	56961129	0	4.4616e-37	0.440745	0.0257614	FALSE
cg26454172	chr15	32883557	32883556	rs35012329:33172253:G:GT	32880052	32880052	0	1.97303e-40	-2.02749	0.109864	TRUE
cg23512531	chr3	10738785	10738784	rs11710528:10772675:C:T	10730990	10730990	0	7.73649e-34	-0.4982	0.0314494	FALSE
cg14374028	chr2	119292348	119292347	rs4848546	119293439	119293439	0	2.83742e-36	-0.53216	0.031692	FALSE
cg24088508	chr1	37690791	37690790	rs7526362:38174366:G:T	37708694	37708694	0	2.05583e-35	1.50448	0.0914344	FALSE
cg08640923	chr2	219253224	219253223	rs939574:220118531:G:C	219253809	219253809	0	4.22926e-44	-2.25487	0.112899	FALSE
cg12729253	chr4	55947985	55947984	rs878956:56814115:G:A	55947949	55947949	0	3.79774e-32	0.528212	0.0347731	FALSE
cg13824270	chr6	4020713	4020712	rs9392547:4021279:T:C	4021045	4021045	0	2.47881e-33	0.767725	0.0490687	FALSE
cg05948642	chr10	80454289	80454288	rs10887914:82215288:T:C	80455532	80455532	0	2.47748e-33	0.316262	0.0202136	FALSE
cg09231418	chr19	35711489	35711488	rs77563037:36208693:CG:C	35717791	35717792	0	6.23203e-33	0.627984	0.040537	FALSE
cg07980830	chr8	143989195	143989194	rs57957974:145076529:C:A	144002361	144002361	0	1.14233e-33	0.380177	0.0240987	FALSE
cg23178958	chr2	69160164	69160163	rs62134416:69389757:T:A	69162625	69162625	0	3.17991e-33	-0.538609	0.0345169	FALSE
cg01823414	chr16	55470941	55470940	rs11332788:55506056:TG:T	55472144	55472145	0	4.42861e-34	0.702415	0.0440796	TRUE
cg13506670	chr14	55579110	55579109	rs10146870:56045932:G:C	55579214	55579214	0	1.41025e-33	0.841939	0.0534888	FALSE
cg21856807	chr8	77001059	77001058	rs4507742:77899752:C:T	76987516	76987516	0	7.41278e-36	0.602976	0.0362632	TRUE
cg11102724	chr5	151239479	151239478	rs72794132:150618993:C:T	151239432	151239432	0	1.9254e-42	1.93613	0.100421	FALSE
cg00944873	chr6	24646553	24646552	rs9356940	24639968	24639968	0	1.75323e-34	-0.875688	0.0544198	FALSE
cg07398106	chr11	18412625	18412624	11:18415236:CA:C	18393689	18393690	0	3.47801e-38	-1.09561	0.0624303	TRUE
cg27638742	chr16	3093250	3093249	rs2017820:3144470:G:C	3094469	3094469	0	2.38324e-32	0.494616	0.032396	FALSE
cg20343822	chr15	40592881	40592880	rs77839569:40885160:T:TGAGC	40592962	40592962	0	2.70792e-33	-0.419121	0.0268133	TRUE
cg06627557	chr7	32495554	32495553	rs13244332:32537679:G:A	32498067	32498067	0	8.45941e-36	0.463336	0.027903	FALSE
cg27030141	chr10	121928845	121928844	rs10887024:123688152:A:T	121928637	121928637	0	4.00183e-32	0.888086	0.0584978	FALSE
cg26820915	chr5	77492611	77492610	rs163025:76785616:G:A	77489791	77489791	0	3.41577e-37	0.593109	0.0345741	FALSE
cg02805354	chr10	126161480	126161479	rs1676736:127850006:T:C	126161437	126161437	0	4.64681e-32	0.528649	0.034879	TRUE
cg09002425	chr7	732429	732428	rs62432219:786637:T:G	747000	747000	0	1.12781e-33	-0.927781	0.0588022	FALSE
cg12898220	chr1	205850229	205850228	rs1772143:205799987:T:A	205830859	205830859	0	7.17506e-32	1.06042	0.0702988	FALSE
cg07673080	chr2	239319460	239319459	rs925738	239319560	239319560	0	3.39918e-36	0.484848	0.0289276	FALSE
cg09703881	chr6	134182754	134182753	rs1075427:134504204:C:T	134183066	134183066	0	1.48072e-32	1.0445	0.0680584	FALSE
cg06745364	chr22	36104519	36104518	rs878847	36104851	36104851	0	6.7684e-32	0.547416	0.0362668	FALSE
cg17281126	chr10	103193653	103193652	rs111842178:104852121:A:G	103092364	103092364	0	1.86488e-34	-0.396303	0.0246443	TRUE
cg00043564	chr7	101362552	101362551	rs12534721:101019378:A:G	101376097	101376097	0	2.56357e-33	-0.488626	0.0312416	FALSE
cg02083965	chr13	24017334	24017333	rs4770549:24591679:A:G	24017540	24017540	0	2.56512e-36	0.83286	0.0495488	FALSE
cg16337272	chr17	77489871	77489870	rs66987919:75481485:A:G	77485403	77485403	0	1.10453e-31	-0.414134	0.0275854	TRUE
cg26834418	chr11	90223866	90223865	rs3824897	90221753	90221753	0	2.89789e-34	0.723255	0.0451848	FALSE
cg01261775	chr10	86451052	86451051	rs4523603:88227579:G:A	86467822	86467822	0	9.29049e-33	-1.1867	0.076934	FALSE
cg09427016	chr16	89100611	89100610	rs4782465:89163502:T:C	89097094	89097094	0	2.11872e-34	0.592985	0.0369245	FALSE
cg01733572	chr16	84175482	84175481	newrs3826151	84174729	84174729	0	7.76715e-34	1.48303	0.0936217	FALSE
cg22455342	chr2	224584551	224584550	rs6436499:225456551:T:A	224591834	224591834	0	5.96727e-33	0.289443	0.0186751	FALSE
cg02562448	chr10	49408625	49408624	rs375651602:50629832:G:A	49421786	49421786	0	2.43748e-32	-0.475289	0.0311378	TRUE
cg09281364	chr19	50432837	50432836	rs3816551	50433330	50433330	0	9.38811e-34	-0.447785	0.0283251	FALSE
cg03264133	chr6	25882236	25882235	rs537581:25886497:C:A	25886269	25886269	0	9.22942e-36	-0.942453	0.056807	FALSE
cg12882968	chr17	8254067	8254066	rs10468482:8162820:T:C	8259502	8259502	0	2.58706e-32	-1.27601	0.0836498	FALSE
cg15799828	chr4	4412188	4412187	rs28666675:4422942:C:T	4421215	4421215	0	1.0656e-33	-0.674604	0.0427302	FALSE
cg05067963	chr11	90224000	90223999	rs3824897	90221753	90221753	0	2.49839e-34	0.71457	0.0445726	FALSE
cg01881046	chr4	185203606	185203605	rs3108244	185204688	185204688	0	2.76e-32	-0.798444	0.0523798	FALSE
cg01551238	chr1	11488520	11488519	rs3124627:11508016:G:A	11447959	11447959	0	1.33727e-35	-0.633699	0.0383425	FALSE
cg07207937	chr4	77862646	77862645	rs73827451:78819198:A:G	77898044	77898044	0	3.49694e-33	0.473278	0.0303612	FALSE
cg12374021	chr9	129431654	129431653	rs34180213:132194577:T:C	129432298	129432298	0	2.98721e-36	1.23955	0.0738583	TRUE
cg13699009	chr12	121918151	121918150	rs35139262:122406447:C:CA	121968541	121968541	0	1.53541e-31	0.835208	0.0558362	FALSE
cg19543317	chr14	75451453	75451452	rs741846:75918215:G:A	75451512	75451512	0	1.00861e-35	0.593654	0.0358155	FALSE
cg05401945	chr3	56556707	56556706	rs71621823:56599469:CT:C	56565441	56565442	0	9.6269e-32	-0.818305	0.0544244	FALSE
cg01834541	chr1	10591745	10591744	rs60354536:10569000:C:CT	10508943	10508943	0	7.44014e-31	-0.575182	0.0391363	TRUE
cg03071268	chr15	43792500	43792499	rs35254796:44146094:A:ACT	43853896	43853896	0	1.25976e-36	0.405449	0.0239477	TRUE
cg04181682	chr1	46108359	46108358	rs1707302:46600917:A:G	46135245	46135245	0	5.66131e-35	0.69138	0.0424617	FALSE
cg12092888	chr5	43313955	43313954	rs4866818	43337432	43337432	0	4.45724e-34	0.39734	0.0249365	FALSE
cg03325535	chr15	26866803	26866802	rs7496866	26857053	26857053	0	2.07171e-36	0.616331	0.0365874	FALSE
cg15927328	chr19	8363345	8363344	rs8106864:8441623:A:G	8376739	8376739	0	7.82596e-32	-0.357085	0.023695	TRUE
cg16458417	chr5	58490182	58490181	rs1858087:57793505:A:G	58497678	58497678	0	7.68201e-33	-0.501598	0.0324519	FALSE
cg17639894	chr10	124916742	124916741	rs10901841:126632386:C:A	124943817	124943817	0	2.00625e-27	1.37954	0.102945	FALSE
cg00864721	chr11	131581881	131581880	rs2458764:131451832:A:C	131581938	131581938	0	7.39445e-33	-0.418482	0.0270634	FALSE
cg22189070	chr1	25819926	25819925	rs7364588:26182863:A:C	25856372	25856372	0	7.155e-33	-0.418075	0.0270274	FALSE
cg01615050	chr6	25882332	25882331	rs1165170:25884664:A:C	25884436	25884436	0	6.94965e-36	-1.33279	0.0801017	FALSE
cg16658140	chr16	53378442	53378441	rs11862250:53415038:C:A	53381126	53381126	0	4.2326e-32	-0.48846	0.0321944	FALSE
cg09279763	chr7	2807844	2807843	rs798515:2779792:A:G	2740158	2740158	0	1.83093e-38	-0.478607	0.0271001	FALSE
cg13683864	chr3	40457725	40457724	rs60554147:40472503:T:C	40431012	40431012	0	5.05628e-30	-0.502037	0.0349102	FALSE
cg26944245	chr16	371050	371049	rs3743884:420678:C:T	370678	370678	0	1.90799e-31	0.442066	0.0296249	FALSE
cg01747254	chr14	95936088	95936087	rs7155176:96402810:C:T	95936473	95936473	0	1.10377e-33	0.888913	0.0563259	FALSE
cg17843510	chr20	35145174	35145173	rs6088740:33748769:T:C	35160966	35160966	0	3.41168e-41	-1.00746	0.0536859	FALSE
cg10697445	chr12	92457958	92457957	rs791224:92851476:C:T	92457700	92457700	0	2.54837e-32	-0.751124	0.0492326	FALSE
cg10811429	chr15	79897430	79897429	rs62028026:80203706:C:G	79911364	79911364	0	2.69566e-35	1.25781	0.0766573	FALSE
cg11965913	chr1	205850279	205850278	rs1772143:205799987:T:A	205830859	205830859	0	5.0863e-34	1.46677	0.0921813	FALSE
cg10302973	chr19	50432802	50432801	rs1274613:50932690:T:C	50429433	50429433	0	6.86209e-33	-0.39739	0.0256786	FALSE
cg16719077	chr10	7807149	7807148	rs2802460	7787074	7787074	0	4.09781e-31	-1.2496	0.0844576	FALSE
cg07307752	chr7	67423227	67423226	rs35124767:66886193:GGT:G	67421206	67421208	0	3.25455e-32	0.570136	0.0374697	TRUE
cg22443219	chr10	110918889	110918888	rs7895872	110918899	110918899	0	6.93298e-35	0.403408	0.024828	FALSE
cg14507403	chr7	98168694	98168693	rs11762771:97792576:G:A	98163264	98163264	0	6.67794e-33	1.49324	0.0964624	FALSE
cg08240002	chr4	185203486	185203485	rs3108244	185204688	185204688	0	6.16282e-32	-0.944322	0.0624977	FALSE
cg11941060	chr3	133783721	133783720	3:133505082:A:T	133786238	133786238	0	5.18722e-32	-0.215352	0.0142255	FALSE
cg01086414	chr15	56821572	56821571	rs7359253:57114071:T:C	56821873	56821873	0	2.58246e-37	0.724744	0.0421293	FALSE
cg13416772	chr1	11487397	11487396	rs3124627:11508016:G:A	11447959	11447959	0	1.30201e-38	-0.680111	0.0383809	FALSE
cg08382737	chr19	49113745	49113744	rs4802556:49613813:T:C	49110556	49110556	0	2.75729e-32	0.632819	0.0415139	FALSE
cg24670063	chr17	39060569	39060568	rs62076565:37207866:G:A	39051613	39051613	0	1.66259e-35	1.01998	0.0618535	FALSE
cg23771949	chr10	132351887	132351886	rs11146339:134158448:G:A	132344944	132344944	0	1.43234e-37	-1.0549	0.060961	FALSE
cg02931271	chr19	49443779	49443778	rs11457049:49955970:C:CT	49452713	49452713	0	3.40059e-30	0.389801	0.026983	FALSE
cg16099169	chr2	106270274	106270273	rs11673736	106270479	106270479	0	8.33449e-32	-0.619163	0.0411143	FALSE
cg14976592	chr1	65420478	65420477	rs12145690	65421330	65421330	0	2.21253e-31	0.333867	0.0224108	FALSE
cg15652532	chr2	30446894	30446893	rs1252639:30739241:G:C	30516375	30516375	0	5.5122e-40	1.3028	0.0712948	FALSE
cg01528321	chr10	80454859	80454858	rs7086627:82220597:C:T	80460841	80460841	0	2.17851e-32	0.816511	0.0534269	FALSE
cg16474696	chr19	13764201	13764200	rs6511887:13869251:G:A	13758437	13758437	0	3.83188e-33	1.08941	0.0699551	FALSE
cg16156954	chr20	18507451	18507450	rs6075349:18481990:C:T	18501346	18501346	0	3.44944e-30	0.410798	0.0284411	FALSE
cg10495464	chr4	122732386	122732385	rs309359:123654522:T:C	122733367	122733367	0	7.15134e-41	0.433098	0.0232419	FALSE
cg00859178	chr1	162497419	162497418	rs10919549:162467014:C:G	162497224	162497224	0	2.02351e-32	-0.636811	0.0416351	FALSE
cg26381452	chr3	155309914	155309913	rs2315039:154986693:T:C	155268904	155268904	0	5.11571e-34	0.481509	0.0302629	FALSE
cg04290733	chr5	76623912	76623911	rs442721:75921981:T:C	76626156	76626156	0	3.55441e-32	0.643546	0.0423351	FALSE
cg11968792	chr8	927457	927456	rs4557728:898794:T:C	948794	948794	0	4.53643e-33	-1.08407	0.069739	FALSE
cg27450894	chr3	43752884	43752883	rs1078247:43794326:G:A	43752834	43752834	0	7.11121e-31	-1.14818	0.0780845	FALSE
cg00277334	chr10	80444505	80444504	rs79819901:82204707:A:G	80444951	80444951	0	6.7078e-34	-0.396189	0.0249721	FALSE
cg12449821	chr7	20404405	20404404	rs6973059:20444081:C:T	20404458	20404458	0	3.60096e-34	-1.37745	0.0862521	FALSE
cg18697803	chr3	38782506	38782505	rs11927856	38779283	38779283	0	7.06623e-32	-0.697458	0.0462291	FALSE
cg04646574	chr4	140969068	140969067	rs1364880	140969529	140969529	0	4.28606e-31	0.422337	0.0285592	FALSE
cg25092681	chr5	16179925	16179924	rs2582666:16177807:A:G	16177698	16177698	0	2.0685e-32	0.391631	0.0256112	FALSE
cg03329597	chr3	108406677	108406676	rs936266:108125614:C:T	108406767	108406767	0	8.47331e-44	1.63201	0.0822353	FALSE
cg23623880	chr1	39105328	39105327	rs2282232	39103093	39103093	0	4.99727e-31	0.693908	0.0470041	FALSE
cg01797371	chr3	195851370	195851369	rs141910942:195598945:T:TC	195872074	195872074	0	5.01215e-37	1.03424	0.0605219	FALSE
cg22332266	chr11	90223610	90223609	rs3824897	90221753	90221753	0	3.46663e-31	0.737577	0.0497582	FALSE
cg14418922	chr10	69065085	69065084	rs2805921:70847549:G:A	69087793	69087793	0	5.95844e-33	-0.742255	0.0478901	FALSE
cg03966425	chr20	54680731	54680730	rs6023486:53294110:T:C	54677571	54677571	0	4.0232e-31	-0.748341	0.0505684	FALSE
cg11257193	chr17	30117171	30117170	rs6505162:28444183:A:C	30117165	30117165	0	1.74513e-34	0.5103	0.0317111	FALSE
cg13082318	chr12	93293322	93293321	rs150049366:93685766:T:TTTTC	93291990	93291990	0	1.7461e-39	-0.865222	0.0478792	TRUE
cg02398342	chr17	82750757	82750756	rs2459716:80714544:C:T	82756668	82756668	0	1.26434e-34	0.621511	0.0384919	FALSE
cg23912081	chr2	4108501	4108500	rs72776547:4158929:C:G	4111338	4111338	0	1.981e-30	-0.496893	0.0341854	FALSE
cg23937382	chr19	58038164	58038163	rs620297:58545433:G:C	58034065	58034065	0	3.23253e-32	-0.495261	0.0325465	FALSE
cg20503156	chr13	20938435	20938434	rs3858747:21517888:C:A	20943749	20943749	0	1.91855e-33	0.98984	0.0630919	FALSE
cg18129178	chr5	149141292	149141291	rs11744532:148521799:T:C	149142236	149142236	0	1.11006e-34	0.578331	0.0357689	FALSE
cg23188588	chr14	77760490	77760489	rs4903626:78130479:C:T	77664136	77664136	0	3.61426e-33	-0.303928	0.0195041	FALSE
cg15119650	chr17	14302487	14302486	rs7223809:14200898:G:A	14297581	14297581	0	5.93345e-34	0.557591	0.0350997	FALSE
cg25186680	chr15	90388231	90388230	rs7181258:90930459:T:C	90387227	90387227	0	4.96598e-36	0.478864	0.0286812	FALSE
cg07937631	chr13	78610395	78610394	rs9601097:79181332:C:G	78607197	78607197	0	6.81828e-33	-0.575861	0.0372085	FALSE
cg08936473	chr19	51529682	51529681	rs3976745:52032964:C:G	51529710	51529710	0	2.22794e-31	0.492317	0.0330493	FALSE
cg22168489	chr12	121918128	121918127	rs11043275:122402723:T:C	121964817	121964817	0	4.53602e-32	0.501508	0.0330795	FALSE
cg00387115	chr12	115451794	115451793	rs12829606:115889424:G:A	115451619	115451619	0	8.70286e-32	-0.300044	0.0199333	FALSE
cg21827317	chr3	137032954	137032953	rs6802479:136753780:C:G	137034938	137034938	0	8.67937e-32	-0.463333	0.0307804	FALSE
cg08212772	chr14	21081597	21081596	exm1086028	21081734	21081734	0	5.29132e-32	0.78245	0.0516978	FALSE
cg20673407	chr10	30752011	30752010	rs11008222	30753565	30753565	0	2.50309e-32	-1.45017	0.0950331	FALSE
cg02627599	chr6	148559465	148559464	rs208727:148883547:A:G	148562411	148562411	0	1.03413e-31	0.324255	0.0215829	FALSE
cg20965743	chr14	104085873	104085872	rs1770988:104552382:A:G	104086045	104086045	0	8.07059e-37	0.835174	0.0491078	FALSE
cg02575675	chr16	29863867	29863866	rs747973	29863920	29863920	0	4.10111e-29	0.61343	0.0437013	FALSE
cg05635096	chr3	112628263	112628262	rs56114706:112351697:G:A	112632850	112632850	0	2.45088e-37	-0.854548	0.0496488	FALSE
cg23088184	chr19	40609673	40609672	rs2604902:41115040:T:C	40609134	40609134	0	6.93345e-31	-0.741483	0.0504117	FALSE
cg03333546	chr19	13152252	13152251	rs7256283:13252505:C:T	13141691	13141691	0	1.29401e-33	0.47225	0.0299748	FALSE
cg08949735	chr16	89633313	89633312	rs2250598:89698070:C:T	89631662	89631662	0	3.55256e-34	-0.605094	0.037884	FALSE
cg15575238	chr10	87659044	87659043	rs58469138:89419109:AG:A	87659352	87659353	0	1.00245e-30	-0.424591	0.028987	TRUE
cg18131467	chr2	238426733	238426732	rs10929275:239323169:A:G	238414528	238414528	0	2.74736e-32	0.38942	0.0255456	FALSE
cg11686522	chr5	24553930	24553929	rs10042013:24554911:T:G	24554802	24554802	0	2.13063e-31	-0.569014	0.038179	TRUE
cg27490568	chr2	177622979	177622978	rs10497499:178472165:A:C	177607437	177607437	0	2.47197e-36	0.763698	0.0454171	FALSE
cg14753740	chr5	55173113	55173112	rs336119:54472174:A:C	55176346	55176346	0	8.69614e-31	0.452296	0.030829	FALSE
cg26338869	chr17	63741889	63741888	rs9912557:61784963:C:A	63707603	63707603	0	2.44943e-30	0.342759	0.0236382	FALSE
cg17737388	chr1	85258772	85258771	rs2647395:85728664:C:G	85262981	85262981	0	1.97953e-31	-0.594374	0.039848	FALSE
cg18856359	chr5	78985862	78985861	rs55953431:78280597:C:A	78984774	78984774	0	3.57452e-31	0.733934	0.0495294	FALSE
cg14849387	chr17	51439608	51439607	rs7212610:49517166:A:G	51439805	51439805	0	2.75254e-30	-0.441942	0.0305188	FALSE
cg17171407	chr8	118948539	118948538	rs7014574:119977077:C:T	118964838	118964838	0	1.34087e-30	0.318553	0.0218193	FALSE
cg26678012	chr15	78565236	78565235	rs142774214:78857812:TGGGCGGGGCCAGAGGGAAATAG:T	78565470	78565492	0	9.73149e-31	0.382193	0.0260837	FALSE
cg14159672	chr1	205850052	205850051	rs823080:205789282:G:A	205820154	205820154	0	5.70161e-31	1.25618	0.0852171	FALSE
cg10973622	chr2	86196152	86196151	rs56964046:86391812:C:CAAAAAAA	86164689	86164689	0	1.12183e-31	0.649378	0.0432624	FALSE
cg01780754	chr8	77001027	77001026	rs7818120:77962686:G:A	77050450	77050450	0	1.48413e-32	0.527544	0.0343749	FALSE
cg01777861	chr4	55157677	55157676	rs17712245:56024063:G:C	55157896	55157896	0	6.105e-30	-0.282013	0.0196528	FALSE
cg02990013	chr4	98144292	98144291	rs1214998:99042878:T:G	98121727	98121727	0	1.34212e-31	1.01537	0.0677794	TRUE
cg11822515	chr5	152462330	152462329	rs143288542:151789066:AGCTGGGACTACAG:A	152409505	152409518	0	1.94828e-40	-1.84764	0.100105	TRUE
cg27070061	chr18	52311458	52311457	rs1838186:49837776:G:T	52311406	52311406	0	2.64013e-31	-0.464555	0.0312446	FALSE
cg13691442	chr19	58367204	58367203	rs7254299	58373598	58373598	0	3.05661e-31	0.302071	0.0203496	FALSE
cg21130718	chr4	1050834	1050833	rs4690218:1043971:G:A	1050183	1050183	0	3.38072e-31	0.389269	0.0262534	FALSE
cg12164063	chr2	96345497	96345496	rs57406815:97012155:C:T	96346417	96346417	0	7.91016e-33	-0.555332	0.0359397	FALSE
cg04080057	chr19	53991930	53991929	rs251850	53991509	53991509	0	7.42442e-31	0.531382	0.0361552	FALSE
cg22664685	chr17	72111580	72111579	rs34919939:70101944:C:A	72105803	72105803	0	3.66093e-30	0.311567	0.0215857	FALSE
cg03998338	chr16	55760999	55760998	rs7187880:55795048:T:C	55761136	55761136	0	6.97043e-31	0.939817	0.0638997	FALSE
cg11160911	chr20	43909910	43909909	rs67646586:42538104:A:G	43909464	43909464	0	4.26921e-34	-0.716608	0.0449529	TRUE
cg14893161	chr1	205850124	205850123	rs823080:205789282:G:A	205820154	205820154	0	1.04731e-32	1.1714	0.0760407	FALSE
cg03113739	chr7	732376	732375	rs62432219:786637:T:G	747000	747000	0	2.71253e-33	-0.71654	0.0458415	FALSE
cg11548311	chr15	66567283	66567282	rs35692936:66859558:G:A	66567220	66567220	0	3.03471e-33	0.614589	0.0393664	FALSE
cg12140530	chr13	35697665	35697664	rs955477	35697733	35697733	0	2.02652e-31	0.398076	0.0266948	FALSE
cg25877288	chr14	56702543	56702542	rs913741:57171273:A:G	56704555	56704555	0	7.96564e-32	0.4168	0.0276629	FALSE
cg05623727	chr3	50088596	50088595	3:50087264:C:CACTAT	50049831	50049831	0	2.08921e-33	-0.585878	0.0373777	FALSE
cg04497547	chr10	124792015	124792014	rs11245366	124794280	124794280	0	4.29367e-31	0.352201	0.023817	FALSE
cg26716099	chr1	238336653	238336652	rs10754631:238501664:G:T	238338364	238338364	0	1.50713e-29	0.93661	0.0659529	FALSE
cg02888113	chr16	4768387	4768386	rs3214843:4848807:TAA:T	4798806	4798808	0	4.77015e-34	-0.784163	0.0492483	TRUE
cg04704294	chr1	65792140	65792139	rs66998583:66254460:CT:C	65788777	65788778	0	3.32916e-32	0.48258	0.0317233	FALSE
cg01629329	chr20	2652613	2652612	rs6115305:2633234:T:G	2652588	2652588	0	1.48864e-34	0.739364	0.0458692	FALSE
cg00207965	chr21	33324916	33324915	rs2834181:34680395:C:A	33308090	33308090	0	5.0462e-31	0.431774	0.0292508	FALSE
cg25303761	chr1	30783182	30783181	rs728603:31246810:C:T	30773963	30773963	0	3.54958e-32	-1.26043	0.0829149	FALSE
cg15677797	chr2	10044151	10044150	rs6717452	10057986	10057986	0	1.06495e-34	1.1613	0.0717933	TRUE
cg02148024	chr6	110476184	110476183	rs68167482:110797945:T:TC	110476742	110476742	0	5.67908e-44	3.4231	0.171854	TRUE
cg04612959	chr7	4144345	4144344	rs677348:4184934:G:C	4145302	4145302	0	5.89166e-32	0.696104	0.0460472	FALSE
cg21748275	chr21	42008202	42008201	rs469359:43416334:C:T	41996225	41996225	0	2.57522e-32	-0.65079	0.042661	FALSE
cg15584788	chr1	6205241	6205240	rs4908864	6203294	6203294	0	7.77358e-33	0.990157	0.0640684	FALSE
cg03321043	chr5	80654683	80654682	rs442767:79951496:G:T	80655677	80655677	0	2.96357e-30	-0.238903	0.0165116	FALSE
cg20827946	chr17	20122429	20122428	rs150904820:20123871:GTTTT:G	20220558	20220562	0	3.08093e-33	0.471622	0.0302138	TRUE
cg22626810	chr4	161320684	161320683	rs34998356:162256096:T:A	161334944	161334944	0	3.10877e-30	-0.419513	0.0290101	FALSE
cg04375931	chr17	2303948	2303947	rs408067:2207236:C:G	2303942	2303942	0	8.20963e-32	0.497636	0.033039	FALSE
cg24418762	chr12	58176414	58176413	rs1393616:58582136:T:C	58188353	58188353	0	3.87313e-36	-0.687572	0.0410773	FALSE
cg14118616	chr11	88232098	88232097	rs584368	88232053	88232053	0	1.65976e-31	-0.8264	0.0552951	FALSE
cg04621022	chr20	38173669	38173668	rs6014196	38174624	38174624	0	1.4762e-32	-0.489797	0.0319135	FALSE
cg10871120	chr6	39923530	39923529	rs3008818:39891369:C:T	39923625	39923625	0	6.55068e-30	0.474694	0.033107	FALSE
cg11240687	chr7	96723932	96723931	rs12704868:96261472:T:A	96632160	96632160	0	1.79662e-31	-0.469397	0.0314354	FALSE
cg01765077	chr12	121918411	121918410	rs11043278:122412145:C:T	121974239	121974239	0	4.82686e-31	0.640636	0.0433787	FALSE
cg20291244	chr11	11798989	11798988	rs55716441:11807152:C:T	11785605	11785605	0	3.04289e-36	2.12885	0.12687	FALSE
cg23112188	chr14	24093887	24093886	rs12888763:24549025:C:G	24079816	24079816	0	1.25843e-33	0.505545	0.0320786	FALSE
cg07018435	chr1	246696706	246696705	rs12132303:246853820:G:A	246690518	246690518	0	1.18486e-30	-0.486786	0.0332958	FALSE
cg03132911	chr5	76402908	76402907	rs11740038:75692003:A:C	76396178	76396178	0	1.85155e-30	0.227674	0.0156516	FALSE
cg11799650	chr1	15247126	15247125	rs4420077:15587095:T:C	15260599	15260599	0	1.6833e-32	0.433817	0.0283064	FALSE
cg09862711	chr8	5145863	5145862	rs17072522:5003090:T:C	5145568	5145568	0	1.07242e-31	-0.635355	0.042307	FALSE
cg15532640	chr12	129070022	129070021	rs11060115	129070099	129070099	0	1.27125e-33	0.448325	0.0284508	FALSE
cg11008243	chr6	72621511	72621510	rs883631:73331270:A:G	72621542	72621542	0	3.07001e-31	0.529069	0.0356435	FALSE
cg26219287	chr11	78114127	78114126	rs672159:77836013:C:T	78124967	78124967	0	7.55404e-32	1.03291	0.0685137	FALSE
cg05627398	chr2	2793712	2793711	rs13017799:2797454:G:A	2793682	2793682	0	8.34163e-30	-0.246282	0.0172244	FALSE
cg11219411	chr3	46620151	46620150	rs11709936:46680483:C:G	46638993	46638993	0	3.0412e-33	0.608054	0.0389487	FALSE
cg08213375	chr14	103820061	103820060	rs2295145:104202304:G:A	103735967	103735967	0	1.00356e-29	0.489289	0.0342927	FALSE
cg22456178	chr2	122927433	122927432	rs2661017:123714624:C:G	122957048	122957048	0	7.01158e-32	-0.292227	0.0193678	FALSE
cg17259065	chr5	160199764	160199763	rs6888761:159625610:G:T	160198603	160198603	0	7.222e-44	-0.759225	0.0382004	FALSE
cg10326673	chr2	30446892	30446891	rs829636:30737801:T:G	30514935	30514935	0	1.11559e-38	1.37801	0.0776478	FALSE
cg12615879	chr12	57619390	57619389	rs2277324:58013175:G:A	57619392	57619392	0	3.48303e-32	0.485882	0.0319562	FALSE
cg19634315	chr15	71387147	71387146	rs4238435:71689855:C:G	71397516	71397516	0	2.10563e-31	-0.44023	0.0295341	FALSE
cg12566650	chr9	128193363	128193362	rs10115483:130957137:C:T	128194858	128194858	0	6.89326e-31	-0.585997	0.0398379	FALSE
cg06836435	chr10	52778940	52778939	rs11003135:54538413:G:T	52778653	52778653	0	3.03275e-30	0.533748	0.0368993	FALSE
cg06134331	chr22	23890613	23890612	rs7287669:24232725:G:A	23890538	23890538	0	6.24361e-30	-0.594167	0.0414166	FALSE
cg25120210	chr4	3462927	3462926	rs71180127:3464676:T:TAGTGGG	3462949	3462949	0	2.83932e-31	-0.505441	0.034022	FALSE
cg15549821	chr19	48838845	48838844	rs67286688:49343329:T:C	48840072	48840072	0	6.54222e-34	-1.38367	0.0871906	FALSE
cg09614729	chr5	29229728	29229727	rs7711003:29244368:T:G	29244261	29244261	0	1.38822e-30	-0.375764	0.0257481	FALSE
cg06135495	chr18	49812616	49812615	rs1790486:47291286:G:A	49764916	49764916	0	1.63939e-30	-0.786696	0.0540074	FALSE
cg20164000	chr18	36889440	36889439	rs150832312:34470476:A:C	36890513	36890513	0	1.25342e-31	0.443831	0.0296048	FALSE
cg01723706	chr4	123893288	123893287	rs12639622:124812454:T:C	123891299	123891299	0	2.54599e-33	0.789385	0.0504676	FALSE
cg09769427	chr4	77013902	77013901	rs2703155:77938885:G:A	77017732	77017732	0	4.35735e-32	-0.573668	0.0378225	FALSE
cg10455912	chr21	24944063	24944062	rs8129979:26316389:A:T	24944075	24944075	0	1.61901e-38	1.23672	0.0699418	FALSE
cg26260033	chr7	39733242	39733241	rs12701758:39772995:G:A	39733396	39733396	0	2.15388e-28	-0.830699	0.0603477	FALSE
cg07511668	chr11	68854710	68854709	rs7104351:68617886:A:G	68850418	68850418	0	1.36721e-29	0.572067	0.0402377	FALSE
cg07511021	chr1	61815864	61815863	exm64373	61795496	61795496	0	1.304e-29	-0.847332	0.0595665	TRUE
cg14575169	chr21	44919636	44919635	rs2070946	44921282	44921282	0	4.56583e-33	-1.21132	0.0779302	FALSE
cg06637938	chr14	74923530	74923529	rs7156590:75388183:C:T	74921480	74921480	0	7.22616e-29	0.451057	0.0323477	FALSE
cg09249657	chr4	40516790	40516789	rs430730	40517441	40517441	0	4.80172e-31	0.703908	0.0476602	FALSE
cg01776246	chr17	56961148	56961147	rs2301823	56961129	56961129	0	2.7726e-33	0.468571	0.0299844	FALSE
cg24245216	chr19	7004647	7004646	rs8110698:7004532:G:A	7004521	7004521	0	2.59257e-30	1.68137	0.11603	FALSE
cg15365029	chr1	110407208	110407207	rs3768458:110923062:T:A	110380440	110380440	0	3.33886e-29	0.80948	0.0575299	FALSE
cg05297139	chr11	112226035	112226034	rs1154763	112224316	112224316	0	9.60404e-31	-0.593223	0.04048	FALSE
cg17091770	chr14	52730355	52730354	rs3759645:53255595:T:A	52788877	52788877	0	1.31599e-30	-0.420527	0.0287979	FALSE
cg07929412	chr2	129936512	129936511	rs79710466:130711520:TTA:T	129953947	129953949	0	9.74608e-31	1.61997	0.110561	TRUE
cg04899746	chr6	110981298	110981297	rs9374229:111283977:C:T	110962774	110962774	0	4.26777e-32	-1.04167	0.0686626	TRUE
cg11245990	chr11	68854502	68854501	rs7104351:68617886:A:G	68850418	68850418	0	4.80008e-33	0.56413	0.0363128	FALSE
cg06937572	chr9	78239728	78239727	rs11137568	78239692	78239692	0	1.47442e-28	0.279749	0.0202317	FALSE
cg12950816	chr7	1159342	1159341	rs2949178:1209925:T:C	1170289	1170289	0	1.75534e-28	-1.4168	0.102676	FALSE
cg25996688	chr14	21082053	21082052	rs11156830:21545426:C:G	21077267	21077267	0	6.30036e-29	0.703844	0.0503952	FALSE
cg19504605	chr8	143256937	143256936	rs10113670:144312509:C:T	143230339	143230339	0	2.723e-34	-0.947029	0.0591262	FALSE
cg19985477	chr13	78138067	78138066	rs9544710:78710041:G:A	78135906	78135906	0	1.43365e-30	-0.285271	0.0195544	FALSE
cg14750269	chr19	46471924	46471923	rs8107491:46975167:G:A	46471910	46471910	0	4.96909e-31	0.540428	0.0366053	FALSE
cg03879730	chr1	151253562	151253561	rs4971026:151234301:T:C	151261825	151261825	0	4.9781e-31	0.53235	0.0360589	FALSE
cg04671803	chr8	1206730	1206729	rs17747225:1153482:C:T	1203482	1203482	0	5.17986e-30	-0.535689	0.0372606	FALSE
cg19814518	chr1	162497291	162497290	rs10919549:162467014:C:G	162497224	162497224	0	2.21695e-30	-0.692907	0.0477319	FALSE
cg26513180	chr16	89816841	89816840	rs7186980:89883208:T:C	89816800	89816800	0	2.57257e-33	0.760855	0.048649	FALSE
cg03580272	chr19	15614645	15614644	rs28672695:15741237:C:G	15630427	15630427	0	6.61943e-36	-0.772888	0.0464279	FALSE
cg27225991	chr4	40516941	40516940	rs430730	40517441	40517441	0	3.25887e-33	1.08086	0.0692857	FALSE
cg02381751	chr2	32278474	32278473	rs398290:32503526:T:C	32278457	32278457	0	1.67659e-30	0.52751	0.0362233	FALSE
cg00190281	chr19	39110481	39110480	rs144826932:39614527:GAAAGAAAGAAAGAA:G	39123887	39123901	0	5.64656e-37	-0.694313	0.0406786	TRUE
cg12606694	chr6	131199857	131199856	rs9492861:131524618:G:A	131203478	131203478	0	1.54567e-38	1.75267	0.0990759	FALSE
cg05368731	chr17	43171173	43171172	rs8071278:41193910:A:T	43041893	43041893	0	3.48673e-31	0.496761	0.0335145	FALSE
cg13897783	chr11	111878597	111878596	rs67875722:111698216:CAT:C	111827492	111827494	0	2.07313e-31	0.607877	0.0407742	TRUE
cg25815229	chr13	78609798	78609797	rs2765065:79182699:A:G	78608564	78608564	0	4.98826e-34	-0.463522	0.0291246	FALSE
cg06748804	chr7	107875009	107875008	rs6947045:107499947:T:C	107859502	107859502	0	1.89631e-30	0.567571	0.0390286	FALSE
cg07582157	chr16	55480358	55480357	rs11332788:55506056:TG:T	55472144	55472145	0	1.74502e-30	-0.63515	0.0436345	TRUE
cg11781506	chr17	13306570	13306569	rs60975711:13216215:A:C	13312898	13312898	0	3.07799e-31	0.632453	0.0426097	FALSE
cg17916960	chr15	79154959	79154958	rs17175798:79463960:C:T	79171618	79171618	0	3.07204e-30	-0.486279	0.0336225	FALSE
cg02639931	chr19	1387896	1387895	rs7254913	1388321	1388321	0	1.74275e-29	-0.795343	0.0560997	FALSE
cg26287579	chr16	84467690	84467689	rs429313	84464239	84464239	0	2.24356e-30	-0.974666	0.0671503	FALSE
cg10890403	chr12	131851863	131851862	rs7487262	131852355	131852355	0	1.83352e-31	0.479679	0.0321312	FALSE
cg02824710	chr5	177312926	177312925	rs66525715:176740282:CT:C	177313281	177313282	0	1.47397e-35	-0.422964	0.0256174	TRUE
cg16145915	chr7	1159027	1159026	rs2960848:1212211:C:A	1172575	1172575	0	2.7582e-31	-0.542708	0.0365187	FALSE
cg12487377	chr17	1882789	1882788	rs7220402:1766182:T:C	1862888	1862888	0	1.80164e-30	-0.842596	0.0579069	FALSE
cg15605314	chr20	46753037	46753036	rs4810550:45380737:C:T	46752098	46752098	0	1.56354e-30	-0.504237	0.0345978	FALSE
cg22906400	chr1	11490746	11490745	rs3124627:11508016:G:A	11447959	11447959	0	3.36029e-33	-0.686535	0.0440229	FALSE
cg01588581	chr2	240893484	240893483	rs3936204:241834830:T:G	240895413	240895413	0	2.22472e-31	-0.512577	0.0344088	FALSE
cg06552810	chr11	31107114	31107113	rs56334134:31040126:A:G	31018579	31018579	0	1.84383e-29	0.755892	0.0533518	FALSE
cg04993605	chr1	28246542	28246541	rs546569:28575140:T:G	28248629	28248629	0	1.16595e-42	1.59838	0.0825164	FALSE
cg19091830	chr5	180859095	180859094	rs2127377:180286105:G:A	180859105	180859105	0	1.89193e-31	0.507478	0.0340052	FALSE
cg08545598	chr1	153866551	153866550	rs10127983	153950800	153950800	0	1.73557e-30	0.576825	0.0396252	FALSE
cg09462937	chr8	88554618	88554617	rs73692426:89559637:G:T	88547408	88547408	0	1.81515e-34	1.25561	0.0780584	FALSE
cg15760580	chr20	38247640	38247639	rs1205440:36876138:A:G	38247736	38247736	0	4.75495e-29	-1.00134	0.0714599	FALSE
cg06606091	chr16	3032291	3032290	rs2717713	3032326	3032326	0	1.01437e-30	0.509671	0.0348001	FALSE
cg07549115	chr11	125624024	125624023	rs34500049:125510362:G:A	125640467	125640467	0	4.38949e-33	-1.87823	0.120785	TRUE
cg01624173	chr14	75515526	75515525	rs175714:75981856:T:C	75515513	75515513	0	5.38279e-32	0.565089	0.0373435	FALSE
cg00738919	chr7	1060537	1060536	rs6951245:1058193:G:A	1018557	1018557	0	7.73975e-35	1.52017	0.0936668	FALSE
cg08033130	chr3	45942106	45942105	rs1552490:45995118:G:A	45953626	45953626	0	1.34684e-30	0.360024	0.0246611	FALSE
cg13768055	chr17	215715	215714	rs10566773:66204:TGAGA:T	216413	216417	0	1.5852e-31	1.0296	0.0688565	FALSE
cg05514971	chr9	127567310	127567309	rs2249710:130325264:T:C	127562985	127562985	0	4.45529e-29	0.943165	0.067257	FALSE
cg02395479	chr3	53072710	53072709	NHGRI_notinECorHUNT_chr3_53125585	53091569	53091569	0	7.72693e-33	0.525738	0.0340158	FALSE
cg10207240	chr12	121918876	121918875	rs35139262:122406447:C:CA	121968541	121968541	0	2.7516e-30	0.912089	0.062985	FALSE
cg11353547	chr16	4788559	4788558	rs759992:4838495:A:G	4788494	4788494	0	3.08784e-31	1.20691	0.0813149	FALSE
cg07065735	chr16	81213324	81213323	rs12919609:81247747:C:T	81214142	81214142	0	2.19569e-33	1.17076	0.0747317	FALSE
cg10193107	chr7	76294954	76294953	rs2868371:75930759:C:G	76301442	76301442	0	3.44495e-30	0.710786	0.0492098	FALSE
cg09959529	chr2	166181756	166181755	rs35557654:167038365:CA:C	166181855	166181856	0	1.83938e-30	-0.456907	0.031408	TRUE
cg03868770	chr22	30387749	30387748	rs5997629	30386100	30386100	0	2.39445e-33	-0.697325	0.0445526	FALSE
cg15468180	chr1	107057788	107057787	rs72442711:107570761:TCTC:T	107028139	107028142	0	4.81929e-30	0.420726	0.02924	FALSE
cg23966224	chr8	143578460	143578459	rs34979030:144684387:ATCT:A	143602217	143602220	0	2.45157e-30	-1.71818	0.118495	TRUE
cg00636372	chr11	77066776	77066775	rs948974:76785968:C:T	77074922	77074922	0	2.79011e-28	0.32963	0.0240204	TRUE
cg00568177	chr19	36686533	36686532	rs3108594:37060947:C:T	36570045	36570045	0	1.60866e-30	-0.475297	0.0326226	FALSE
cg16303742	chr3	15498965	15498964	rs4490334:15561611:A:G	15520104	15520104	0	1.88327e-34	0.686761	0.042711	FALSE
cg16395953	chr10	89392366	89392365	rs304502:91137521:C:T	89377764	89377764	0	6.84225e-34	0.60585	0.0381952	FALSE
cg26192328	chr4	76035419	76035418	rs6532152:76973898:T:C	76052745	76052745	0	4.78788e-31	-0.41501	0.0280986	TRUE
cg25228947	chr22	42686538	42686537	rs130362:43077698:A:C	42681692	42681692	0	5.63645e-32	0.486126	0.0321415	TRUE
cg10796931	chr1	162497574	162497573	rs10800576:162462572:C:G	162492782	162492782	0	3.23241e-29	-0.435137	0.0309135	FALSE
cg05841700	chr1	205850256	205850255	rs1772143:205799987:T:A	205830859	205830859	0	2.03747e-30	0.973236	0.0669785	FALSE
cg14664341	chr3	138479480	138479479	rs1088055:138259451:G:T	138540609	138540609	0	8.12619e-30	0.428635	0.0299687	FALSE
cg27237671	chr2	676224	676223	rs2293083:676177:C:G	676177	676177	0	2.37958e-30	0.542909	0.0374291	FALSE
cg11185688	chr2	189663776	189663775	rs10207346:190577964:G:A	189713238	189713238	0	7.76338e-34	-0.469921	0.0296654	FALSE
cg17133183	chr15	78340520	78340519	rs1127472:78632830:C:G	78340488	78340488	0	9.24736e-30	0.43628	0.0305486	FALSE
cg21883245	chr15	43369143	43369142	rs690276:43704558:C:T	43412360	43412360	0	3.02968e-30	-0.725502	0.0501551	TRUE
cg20055417	chr1	52927173	52927172	rs1242331:53392908:A:G	52927236	52927236	0	4.53817e-29	-0.980277	0.0699186	FALSE
cg16398108	chr12	65937728	65937727	rs35246909:66319557:C:CG	65925777	65925777	0	6.4903e-30	-0.414664	0.0289172	TRUE
cg14135807	chr13	75548951	75548950	rs8192746:76140069:C:T	75565933	75565933	0	2.00476e-30	-0.434008	0.0298631	FALSE
cg13947999	chr9	135301923	135301922	rs10858385:138195529:C:T	135303683	135303683	0	5.30692e-31	-0.402557	0.0272869	FALSE
cg17054006	chr2	182242320	182242319	rs150764652:183114467:CCAA:C	182249740	182249743	0	8.04645e-30	0.425569	0.029751	FALSE
cg03517284	chr6	25882363	25882362	rs1165170:25884664:A:C	25884436	25884436	0	1.2664e-32	-0.765652	0.0498043	FALSE
cg26963093	chr2	88170212	88170211	rs6547757:88469770:G:C	88170251	88170251	0	6.41395e-30	-1.12839	0.0786794	FALSE
cg18047032	chr5	91281171	91281170	rs6882172:90576958:G:A	91281141	91281141	0	3.01783e-32	0.638749	0.0419443	FALSE
cg07916784	chr12	1083408	1083407	rs35258043:1202629:G:T	1093463	1093463	0	2.36581e-41	0.901963	0.0478978	FALSE
cg18432292	chr1	1068376	1068375	rs4246502:1002932:C:G	1067552	1067552	0	2.32709e-29	0.48628	0.0344151	FALSE
cg16814680	chr8	90669472	90669471	rs10808624:91693781:G:C	90681553	90681553	0	5.23368e-31	-1.59161	0.107869	FALSE
cg07474494	chr19	57935233	57935232	rs56375520:58434877:C:T	57923509	57923509	0	4.58933e-32	0.278341	0.0183617	FALSE
cg06915970	chr2	166080911	166080910	rs10176603:166937412:T:G	166080902	166080902	0	2.15372e-31	1.05426	0.070746	FALSE
cg20533576	chr3	14280271	14280270	rs7610197	14288796	14288796	0	2.25418e-29	-0.45753	0.0323684	FALSE
cg05111603	chr4	38211551	38211550	rs13140617:38214388:A:G	38212767	38212767	0	1.9412e-29	0.58063	0.041006	FALSE
cg05039080	chr6	125747774	125747773	rs11280366:126079299:GTGCCCTACA:G	125758153	125758162	0	7.46849e-30	0.414878	0.0289788	FALSE
cg24098336	chr10	52851555	52851554	rs71500402:54597282:T:C	52837522	52837522	0	1.34254e-30	-1.0259	0.0702699	TRUE
cg18395231	chr11	44834246	44834245	rs2121273:44855872:G:C	44834321	44834321	0	1.80462e-30	-0.541772	0.0372337	FALSE
cg03833272	chr1	27934968	27934967	rs3737807	27935391	27935391	0	3.52609e-32	-0.411938	0.0270966	FALSE
cg15496985	chr2	99154769	99154768	rs7572660:99788582:A:G	99172119	99172119	0	2.4718e-30	0.30468	0.0210143	FALSE
cg16007450	chr16	4788629	4788628	rs759992:4838495:A:G	4788494	4788494	0	6.97956e-30	0.817024	0.0570239	FALSE
cg04904280	chr14	72315238	72315237	rs847353:72785096:T:C	72318388	72318388	0	1.95927e-30	-0.581636	0.0400106	FALSE
cg18384845	chr15	78892976	78892975	rs8042187:79161576:G:A	78869234	78869234	0	4.611e-34	-1.65901	0.104154	FALSE
cg09365446	chr1	150697947	150697946	rs34154301:150672168:T:TG	150699692	150699692	0	5.19435e-31	0.417365	0.0282838	FALSE
cg20678835	chr1	23194840	23194839	rs667329:23515256:C:T	23188763	23188763	0	3.24514e-33	-1.29854	0.0832357	FALSE
cg05756094	chr12	71214825	71214824	rs59996850:71601233:GC:G	71207453	71207454	0	1.82091e-30	0.641318	0.0440795	FALSE
cg14560369	chr1	58432881	58432880	rs59473637:58975208:T:TA	58509536	58509536	0	5.46794e-36	-0.594682	0.0356531	TRUE
cg20643687	chr15	79897480	79897479	rs62028026:80203706:C:G	79911364	79911364	0	7.30265e-35	0.763467	0.0470134	FALSE
cg03229158	chr7	130369580	130369579	Ancestry_EASTASIA_Cluster68_chr7_130009353	130369512	130369512	0	1.11918e-29	-0.281735	0.0197707	FALSE
cg10349874	chr16	370997	370996	rs1573733:423555:G:A	373555	373555	0	3.37776e-30	-0.403001	0.0278947	FALSE
cg23530594	chr20	23550656	23550655	Ancestry_CHINESE_Cluster65_chr20_23547770	23567133	23567133	0	2.11889e-28	-0.293803	0.0213397	FALSE
cg12515659	chr5	16614133	16614132	rs14153:16616264:C:T	16616155	16616155	0	7.50786e-29	-1.33205	0.0955715	FALSE
cg22681709	chr2	177634782	177634781	rs13008833:178514439:G:C	177649711	177649711	0	7.52136e-31	-0.578956	0.0393979	FALSE
cg13326508	chr17	43908353	43908352	rs3760360	43911624	43911624	0	3.17265e-32	0.797957	0.0524276	FALSE
cg00932835	chr18	429240	429239	rs140386920:428856:GC:G	428856	428857	0	5.14219e-26	-1.35103	0.104953	TRUE
cg24543255	chr11	69868592	69868591	rs7395312:69682344:A:G	69867576	69867576	0	4.56184e-31	0.26354	0.0178335	FALSE
cg10639368	chr2	239319524	239319523	rs925738	239319560	239319560	0	4.26862e-31	0.599022	0.0405052	FALSE
cg00396899	chr3	63228121	63228120	rs61476681:63213753:C:A	63228077	63228077	0	9.87238e-32	1.14095	0.0759039	FALSE
cg24531977	chr5	56909065	56909064	rs11326963:56226824:CT:C	56930997	56930998	0	8.08161e-30	-0.865664	0.0605205	FALSE
cg13556452	chr1	2459803	2459802	rs61277936:2390715:C:G	2459276	2459276	0	2.64433e-28	-0.476805	0.034723	FALSE
cg24713595	chr19	3708148	3708147	rs694672:3708397:G:C	3708399	3708399	0	3.11352e-28	0.387632	0.028284	FALSE
cg04653913	chr16	53373842	53373841	rs3095574	53382710	53382710	0	1.45025e-29	0.886201	0.0623755	FALSE
cg07711900	chr6	13379053	13379052	rs10717560:13374010:CT:C	13373778	13373779	0	7.64143e-28	0.425239	0.0313638	TRUE
cg10344585	chr2	218569498	218569497	rs10932781:219297918:G:T	218433195	218433195	0	5.10001e-29	0.211299	0.0150916	FALSE
cg10016788	chr19	55087662	55087661	rs10401558	55090668	55090668	0	2.46611e-29	-0.363969	0.0257763	FALSE
cg17719053	chr1	74732528	74732527	rs28695657:75197614:G:T	74731930	74731930	0	1.81253e-28	0.42524	0.0308291	FALSE
cg25317025	chr18	49493454	49493453	rs4402665:47018959:A:G	49492589	49492589	0	7.34137e-29	-0.482633	0.0346186	FALSE
cg21815292	chr19	49588881	49588880	rs10412446:50067508:A:G	49564251	49564251	0	1.27086e-29	-0.485612	0.0341278	FALSE
cg23704085	chr6	33189003	33189002	rs3128929:33074853:C:T	33107076	33107076	0	1.62179e-31	-0.793698	0.0530934	FALSE
cg09992948	chr9	115591719	115591718	rs62575310:118379595:A:G	115617316	115617316	0	9.54332e-38	1.97838	0.113866	FALSE
cg06114035	chr14	59576420	59576419	rs8003052	59576335	59576335	0	8.76645e-32	0.492979	0.0327535	FALSE
cg02754929	chr4	3294010	3294009	rs2236052:3318413:A:G	3316686	3316686	0	1.01253e-31	0.586481	0.0390278	FALSE
cg05762256	chr6	160766770	160766769	rs1615527:161211095:G:A	160790063	160790063	0	1.94592e-30	0.464157	0.0319268	TRUE
cg10876145	chr6	29702861	29702860	rs3131869:29670561:A:T	29702784	29702784	0	3.15513e-23	0.961024	0.0812309	FALSE
cg00718620	chr20	63235262	63235261	exm1558271	63247598	63247598	0	2.46467e-30	-0.421077	0.0290414	FALSE
cg01805035	chr4	168585611	168585610	rs2874112	168585726	168585726	0	2.88494e-32	-0.391135	0.0256718	FALSE
cg10186901	chr10	118978779	118978778	rs550796:120738180:G:C	118978668	118978668	0	2.39876e-39	-2.2589	0.125388	TRUE
cg16312900	chr17	50551037	50551036	rs9913430:48628470:T:A	50551109	50551109	0	3.14523e-29	0.800522	0.0568536	FALSE
cg02881939	chr2	43633552	43633551	rs113614158:43860408:CTG:C	43633269	43633271	0	1.70011e-29	-0.418591	0.0295169	TRUE
cg01904194	chr2	240893488	240893487	rs35290804:241828138:A:G	240888721	240888721	0	2.93124e-30	-0.738945	0.0510652	TRUE
cg11953164	chr1	23194815	23194814	rs2746559:23524846:G:A	23198353	23198353	0	1.78605e-32	-1.3711	0.0895217	FALSE
cg16556008	chr1	100895108	100895107	rs12740435:101357822:C:A	100892266	100892266	0	7.53945e-29	0.279164	0.0200303	FALSE
cg07624650	chr19	36573318	36573317	rs3108593:37060815:T:G	36569913	36569913	0	1.71245e-28	0.674667	0.0488792	FALSE
cg11720300	chr9	37120440	37120439	rs7026004:37174610:A:G	37174613	37174613	0	1.50881e-30	0.40089	0.0274956	FALSE
cg16529912	chr11	44798297	44798296	rs835855	44798449	44798449	0	1.25056e-31	-1.04108	0.0694413	FALSE
cg11421956	chr11	60921944	60921943	rs143737511:60674537:T:TTGGCTTCCC	60907065	60907065	0	4.72826e-30	0.372244	0.0258649	FALSE
cg08510754	chr13	72820483	72820482	rs10887:73329358:G:A	72755220	72755220	0	2.00213e-30	0.47952	0.0329942	FALSE
cg03977860	chr12	48350446	48350445	rs2732439	48350416	48350416	0	1.67092e-28	0.205223	0.014864	FALSE
cg16802731	chr2	224151744	224151743	rs11690142	224157940	224157940	0	2.27219e-28	1.36118	0.0989483	FALSE
cg08046784	chr4	45944183	45944182	rs13144489:45943240:G:A	45941223	45941223	0	2.49332e-30	1.15514	0.0796796	FALSE
cg18305271	chr15	59661063	59661062	rs11854063:59952905:A:G	59660706	59660706	0	6.95984e-29	-1.05742	0.0757998	FALSE
cg05359777	chr2	741832	741831	rs12053218:749367:T:C	749367	749367	0	3.68569e-31	-0.553658	0.0373763	FALSE
cg20019365	chr2	218270256	218270255	rs11554825:219125809:C:T	218261086	218261086	0	9.54702e-28	0.340063	0.025149	FALSE
cg14832023	chr17	43779688	43779687	rs4793033:41879627:C:T	43802259	43802259	0	1.65521e-30	0.409857	0.0281402	FALSE
cg23474811	chr7	4144176	4144175	rs640945	4143218	4143218	0	3.51695e-30	0.414098	0.0286759	FALSE
cg08960448	chr16	4788658	4788657	rs759992:4838495:A:G	4788494	4788494	0	1.46682e-29	0.916666	0.0645283	FALSE
cg17323040	chr6	168607915	168607914	rs72014879:169022390:AGATCTCAC:A	168621710	168621718	0	4.8853e-30	-0.375127	0.026075	FALSE
cg07850323	chr3	3031593	3031592	rs12497768:3071742:T:C	3030058	3030058	0	3.24642e-28	0.638686	0.0466258	FALSE
cg20203395	chr5	56909099	56909098	rs2662033:56213410:T:G	56917583	56917583	0	5.11896e-38	-0.976933	0.0558811	FALSE
cg26209676	chr19	55643017	55643016	rs34506180:56154518:GTTT:G	55643152	55643155	0	3.15105e-31	-0.641727	0.0432459	FALSE
cg19336497	chr11	14359454	14359453	rs34223441:14343822:C:CA	14322276	14322276	0	4.05254e-30	-0.319173	0.0221383	TRUE
cg27665312	chr2	113756831	113756830	rs10209098:114493151:A:G	113735574	113735574	0	5.53226e-28	0.358486	0.0263379	FALSE
cg26557936	chr8	57739570	57739569	rs10096678:58670365:C:T	57757806	57757806	0	4.72128e-33	-1.2423	0.0799519	FALSE
cg03654488	chr2	177634979	177634978	rs10167783:178519041:G:A	177654313	177654313	0	3.6851e-31	-0.503623	0.0339984	FALSE
cg07749019	chr16	15745263	15745262	rs1050113:15839034:G:A	15745177	15745177	0	7.72901e-31	0.624699	0.0425237	FALSE
cg08176914	chr17	49390757	49390756	rs2584661:47470534:G:A	49393172	49393172	0	1.40048e-29	-0.375034	0.0263862	FALSE
cg05779406	chr7	1159206	1159205	rs2960849:1211978:C:G	1172342	1172342	0	7.32483e-30	-0.884017	0.0617339	FALSE
cg11394644	chr17	73233232	73233231	rs35855827:71230932:A:G	73234793	73234793	0	1.60593e-28	0.205134	0.0148505	TRUE
cg27342910	chr4	28723685	28723684	rs756291:28706757:T:C	28705135	28705135	0	2.00485e-33	-0.821185	0.0523666	FALSE
cg08342412	chr12	99137357	99137356	rs10860394:99526223:G:A	99132445	99132445	0	4.66224e-31	-0.726595	0.04918	FALSE
cg01327260	chr10	86445080	86445079	rs7083506:88199668:C:T	86439911	86439911	0	1.75637e-27	-1.05456	0.0785666	FALSE
cg20039814	chr8	94950156	94950155	rs6987752:95966531:C:T	94954303	94954303	0	3.52511e-28	-0.415813	0.0303853	FALSE
cg00102166	chr1	42959667	42959666	rs12750584:43430883:G:A	42965212	42965212	0	3.29338e-33	-0.868683	0.0556908	FALSE
cg20503657	chr10	789566	789565	rs12776659:834057:C:A	788117	788117	0	5.36025e-37	1.35294	0.0792247	FALSE
cg05909164	chr1	52927188	52927187	rs112988376:53350982:T:TTTTTGTTTTG	52885310	52885310	0	1.89699e-28	-0.820899	0.0595458	TRUE
cg27654162	chr19	51724775	51724774	rs11084113:52226626:T:C	51723373	51723373	0	1.65393e-28	0.466043	0.0337506	FALSE
cg23655155	chr2	86105655	86105654	rs2288120:86315741:C:T	86088618	86088618	0	4.308e-28	0.635823	0.046574	FALSE
cg15507776	chr3	136819528	136819527	rs34767461:136660555:C:CA	136941713	136941713	0	2.84674e-28	0.53277	0.0388328	FALSE
cg03161606	chr19	28727868	28727867	rs142028700:29218584:G:GGACGGTCCCCGC	28727677	28727677	0	4.98166e-29	1.02999	0.0735443	FALSE
cg02852182	chr6	14075458	14075457	rs10484345:14070970:G:A	14070739	14070739	0	1.87382e-29	0.851126	0.0600848	TRUE
cg26960863	chr3	64418003	64418002	rs13068444:64398863:G:A	64413187	64413187	0	1.39706e-34	-1.10321	0.0683965	FALSE
cg01951420	chr3	121834975	121834974	rs56201969:121519664:T:TC	121800817	121800817	0	6.34849e-30	1.01439	0.0707219	FALSE
cg01802117	chr1	52927889	52927888	rs1242331:53392908:A:G	52927236	52927236	0	5.61153e-28	-1.20508	0.0885522	FALSE
cg25176297	chr2	37005180	37005179	rs11688446:37197734:G:T	36970591	36970591	0	9.83773e-41	0.942607	0.0507383	TRUE
cg01305200	chr9	113361597	113361596	rs7037201:116123917:A:G	113361637	113361637	0	5.9351e-32	-0.823813	0.0544995	TRUE
cg11108228	chr2	46375574	46375573	rs7567582:46602722:T:C	46375583	46375583	0	1.24027e-29	-0.459444	0.0322797	FALSE
cg27666049	chr2	104582496	104582495	exm2254437	104576842	104576842	0	1.73861e-31	0.442663	0.0296343	FALSE
cg27171569	chr16	83953861	83953860	rs2255554:83988306:A:T	83954701	83954701	0	1.71634e-29	0.884042	0.062345	FALSE
cg25198029	chr1	186975565	186975564	rs10798078	186998570	186998570	0	5.52444e-29	-0.436263	0.0311883	FALSE
cg18941641	chr10	76632563	76632562	rs11314922:78359955:GC:G	76600197	76600198	0	1.24955e-28	0.376278	0.0271596	FALSE
cg08634464	chr19	2901150	2901149	rs12976757:2910879:A:G	2910881	2910881	0	5.39686e-33	1.02695	0.0661879	FALSE
cg07063745	chr2	210476849	210476848	rs3856343:211335831:A:C	210471107	210471107	0	1.30707e-29	0.258747	0.0181901	FALSE
cg11919837	chr8	56438177	56438176	rs13274024:57348502:T:A	56435943	56435943	0	6.80401e-29	-0.532985	0.0381962	FALSE
cg11414975	chr7	139442065	139442064	rs76021116:139116798:TA:T	139432052	139432053	0	4.5363e-30	-0.379075	0.0263271	TRUE
cg18918831	chr3	195762912	195762911	rs78151003:195489534:G:C	195762663	195762663	0	2.45358e-27	1.01528	0.0759489	FALSE
cg21016266	chr12	121918693	121918692	rs35139262:122406447:C:CA	121968541	121968541	0	3.8836e-28	0.988998	0.0723543	FALSE
cg19232382	chr10	133140039	133140038	rs4396205:134971251:C:G	133157747	133157747	0	3.8569e-28	0.659385	0.0482361	FALSE
cg16217445	chr5	18466420	18466419	rs62347644:18472106:C:T	18471997	18471997	0	5.33624e-33	1.40788	0.0907279	TRUE
cg14827778	chr5	135931208	135931207	rs31559:135266233:T:C	135930544	135930544	0	2.3212e-29	0.3992	0.0282514	FALSE
cg02565946	chr1	67539598	67539597	rs6702973:68001418:A:G	67535735	67535735	0	2.50625e-29	-0.511557	0.0362352	FALSE
cg20157874	chr4	122914559	122914558	rs34350503:123827911:A:G	122906756	122906756	0	1.07258e-28	0.478014	0.0344407	FALSE
cg01936559	chr19	1682720	1682719	rs4807950:1682947:C:T	1682948	1682948	0	5.71726e-28	0.361341	0.0265582	FALSE
cg26538223	chr1	230773160	230773159	rs12757624:230914121:A:G	230778375	230778375	0	8.95044e-32	0.302391	0.0200954	FALSE
cg13475104	chr3	119648202	119648201	rs8007:119361250:A:G	119642403	119642403	0	1.21266e-28	0.466415	0.0336538	FALSE
cg20992785	chr6	168132828	168132827	rs6937877	168132968	168132968	0	2.2788e-30	0.439346	0.0302744	FALSE
cg21492394	chr5	177312783	177312782	rs66525715:176740282:CT:C	177313281	177313282	0	3.06947e-29	-0.297697	0.0211366	TRUE
cg03235726	chr4	164786755	164786754	rs4420937:165710080:C:T	164788928	164788928	0	4.52894e-31	-0.731267	0.0494802	FALSE
cg01282174	chr11	119759436	119759435	exm2267231	119759709	119759709	0	5.58896e-30	0.582004	0.0405173	FALSE
cg11702299	chr12	83823774	83823773	rs10779047:84215204:A:C	83821425	83821425	0	1.51676e-31	-0.545835	0.0364858	FALSE
cg21100191	chr22	23142057	23142056	rs5759600:23483769:C:A	23141582	23141582	0	8.89387e-30	0.43543	0.0304754	FALSE
cg02813845	chr1	52928081	52928080	rs1242331:53392908:A:G	52927236	52927236	0	2.85066e-28	-0.839526	0.0611927	FALSE
cg04148237	chr22	36104530	36104529	rs878847	36104851	36104851	0	5.09016e-27	0.401327	0.0302911	FALSE
cg04306220	chr1	33053635	33053634	rs71909186:33489002:TACA:T	33023401	33023404	0	6.6184e-29	0.668359	0.0478821	TRUE
cg21775007	chr8	11348111	11348110	rs6601582:11207367:C:A	11349858	11349858	0	9.64135e-35	1.22299	0.0755291	FALSE
cg11845111	chr2	190534031	190534030	rs7603849	190574015	190574015	0	1.31466e-27	0.493582	0.0366438	FALSE
cg00188746	chr1	15153763	15153762	rs5772620:15480026:G:GC	15153530	15153530	0	1.3894e-29	0.37649	0.0264862	FALSE
cg10414466	chr5	160199766	160199765	rs6888761:159625610:G:T	160198603	160198603	0	9.50757e-37	-0.87144	0.0513251	FALSE
cg05194412	chr2	136245964	136245963	rs57422856:137021394:C:T	136263824	136263824	0	1.11417e-31	-0.532173	0.0354513	FALSE
cg21019638	chr12	45547980	45547979	rs11183104:45941814:T:C	45548031	45548031	0	4.06238e-28	0.316617	0.0231759	FALSE
cg18127398	chr14	72314942	72314941	rs847347:72788573:C:T	72321865	72321865	0	2.24084e-27	-0.396384	0.0296191	FALSE
cg17419626	chr12	52874485	52874484	rs4919738:53270845:C:T	52877061	52877061	0	1.97222e-30	0.654959	0.0450579	FALSE
cg01473507	chr4	15161828	15161827	rs1455202	15153171	15153171	0	8.45139e-31	-0.626259	0.0426728	FALSE
cg18336825	chr11	236788	236787	exm869641	244141	244141	0	9.0124e-30	1.24248	0.0869733	FALSE
cg14313868	chr18	2571354	2571353	rs3817344:2571370:G:A	2571371	2571371	0	2.4044e-28	0.373353	0.0271585	FALSE
cg10636426	chr15	40345311	40345310	exm1148724	40337872	40337872	0	1.46147e-29	-0.676698	0.0476338	FALSE
cg22657016	chr1	162497326	162497325	rs6667797:162469091:G:A	162499301	162499301	0	3.37624e-29	-0.408419	0.0290302	FALSE
cg16906346	chr6	24646555	24646554	rs9356940	24639968	24639968	0	6.0822e-33	-0.714116	0.0460848	FALSE
cg02625404	chr19	33620619	33620618	rs73029339:34111610:T:C	33620704	33620704	0	7.23539e-29	-1.07128	0.0768283	FALSE
cg23864375	chr2	215919744	215919743	rs11673944:216791707:T:G	215926984	215926984	0	3.9752e-28	-0.515054	0.0376914	TRUE
cg24573321	chr6	69016109	69016108	rs3799002:69715466:C:T	69005574	69005574	0	1.41991e-30	-0.336389	0.0230559	FALSE
cg04058932	chr4	24524707	24524706	rs12509760	24552461	24552461	0	7.28838e-28	-0.876682	0.0646235	FALSE
cg13407278	chr9	92536465	92536464	rs3841714:95279370:GA:G	92517088	92517089	0	3.72963e-29	-1.14992	0.0818306	FALSE
cg08713344	chr10	3141581	3141580	rs7094698:3183747:A:G	3141555	3141555	0	1.76214e-29	0.62344	0.0439801	FALSE
cg02521229	chr11	60251764	60251763	rs611418:60011013:C:T	60243540	60243540	0	3.18337e-29	0.820357	0.0582705	FALSE
cg10149159	chr15	79897593	79897592	rs62025486:80230557:T:C	79938215	79938215	0	9.38564e-31	0.885094	0.0603808	FALSE
cg11377642	chr1	245371588	245371587	rs1173666:245540030:C:T	245376728	245376728	0	2.47254e-28	0.528998	0.0384932	FALSE
cg04034577	chr2	240896959	240896958	rs10206101	240896126	240896126	0	1.47209e-28	-0.275505	0.0199245	FALSE
cg05044414	chr3	184017155	184017154	rs11298066:183722001:TA:T	184004213	184004214	0	4.69803e-29	0.450207	0.0321242	FALSE
cg09419670	chr9	120843389	120843388	Ancestry_CHINESE_Cluster310_chr9_123610288	120848010	120848010	0	1.72318e-33	0.746498	0.0475269	FALSE
cg00543991	chr22	31971052	31971051	rs185035802:32542920:A:G	32146933	32146933	0	5.95795e-37	1.18978	0.0697447	FALSE
cg11468315	chr10	46283261	46283260	rs4926065:47641419:T:G	46270183	46270183	0	1.10487e-27	2.25336	0.166939	TRUE
cg17001106	chr10	97640487	97640486	rs11189298:99385822:C:A	97626065	97626065	0	1.60513e-32	0.343685	0.0224137	TRUE
cg11922086	chr20	62208369	62208368	rs2151511:60776444:A:G	62201388	62201388	0	9.58925e-30	-1.02763	0.0719857	FALSE
cg24687051	chr6	72622346	72622345	rs3734212:73332040:C:G	72622312	72622312	0	5.64652e-28	0.699986	0.0514405	FALSE
cg18074954	chr18	47261122	47261121	rs34155040:44797697:C:T	47271326	47271326	0	4.87804e-30	0.337641	0.0234689	FALSE
cg14257042	chr10	13517860	13517859	rs7919627	13489381	13489381	0	1.72399e-35	1.02614	0.0622504	FALSE
cg23342576	chr19	39195479	39195478	rs11672471:39691136:C:A	39200496	39200496	0	3.10161e-30	0.351454	0.0243031	TRUE
cg12930392	chr3	196754745	196754744	rs75185655:196491502:A:T	196764631	196764631	0	4.40076e-29	0.314002	0.0223883	FALSE
cg11366901	chr6	159761800	159761799	rs2475566:160148741:C:T	159727709	159727709	0	1.06623e-28	0.362757	0.0261347	FALSE
cg16530498	chr19	48836520	48836519	rs10413941	48844451	48844451	0	1.65549e-28	0.422805	0.0306197	FALSE
cg06314065	chr17	56440629	56440628	rs11653462:54556803:T:G	56479442	56479442	0	1.39438e-32	0.633907	0.0412776	TRUE
cg18924562	chr12	10090187	10090186	rs10845030:10231335:C:T	10078736	10078736	0	2.8603e-30	0.580812	0.0401261	FALSE
cg17464939	chr5	154049890	154049889	rs920309:153417721:T:C	154038161	154038161	0	4.19713e-28	-0.343801	0.0251755	TRUE
cg00021532	chr16	4274280	4274279	rs34126956:4319811:AAAAC:A	4269810	4269814	0	4.84143e-30	0.564323	0.0392219	FALSE
cg02524346	chr8	650234	650233	rs4735811:594398:G:C	644398	644398	0	6.78851e-36	0.894187	0.0537283	FALSE
cg24693760	chr1	167540682	167540681	rs16859159	167538620	167538620	0	9.11612e-35	1.02747	0.0634171	FALSE
cg19051661	chr10	86829029	86829028	rs10646062:88596063:C:CCTTTA	86836306	86836306	0	1.64573e-27	-0.742941	0.0553068	TRUE
cg01532746	chr20	5529542	5529541	rs6053457:5510050:G:C	5529404	5529404	0	2.79269e-28	-0.532739	0.0388216	FALSE
cg05481452	chr11	61950213	61950212	rs2668899:61721639:A:G	61954167	61954167	0	2.84969e-29	0.77321	0.0548508	FALSE
cg05615996	chr9	68678728	68678727	rs4745197:71293509:C:A	68678593	68678593	0	2.0479e-30	0.569987	0.039229	FALSE
cg14378539	chr1	218524670	218524669	rs2964991:218685232:C:T	218511890	218511890	0	1.9235e-27	-0.388753	0.0289949	TRUE
cg22091621	chr11	10810226	10810225	rs16908333:10830677:C:G	10809130	10809130	0	7.71045e-29	0.459558	0.0329825	FALSE
cg13873511	chr17	41786561	41786560	rs4796702:39942919:T:C	41786667	41786667	0	1.56869e-29	0.504965	0.0355744	FALSE
cg24005645	chr3	146469323	146469322	rs533756:146187121:C:G	146469334	146469334	0	1.74775e-28	0.34602	0.025075	TRUE
cg01205584	chr1	226083024	226083023	rs4570386:226270779:G:A	226083078	226083078	0	5.12113e-29	-0.583533	0.0416796	FALSE
cg17560472	chr12	31959353	31959352	rs12370315:32112292:G:C	31959358	31959358	0	4.03382e-31	0.599373	0.0405033	FALSE
cg12432006	chr17	73196767	73196766	rs11544800:71192873:A:G	73196734	73196734	0	1.39005e-28	0.428105	0.0309395	FALSE
cg21056684	chr14	21081594	21081593	rs12881001:21547371:T:C	21079212	21079212	0	1.03765e-29	0.398031	0.0279074	FALSE
cg12964295	chr2	108448557	108448556	rs11123709:109217352:C:T	108600896	108600896	0	8.79607e-28	0.438816	0.0324201	TRUE
cg05651284	chr2	55050832	55050831	rs2972065:55308840:T:A	55081704	55081704	0	4.30242e-33	1.66118	0.106804	TRUE
cg02850689	chr1	2459909	2459908	rs2477686	2461209	2461209	0	6.28588e-31	-0.584486	0.039694	FALSE
cg22248014	chr16	20820904	20820903	rs2341643:20715222:A:G	20703900	20703900	0	4.61091e-32	-1.01492	0.0669562	FALSE
cg03278730	chr11	19284936	19284935	rs2081514:19307368:G:T	19285821	19285821	0	1.32018e-27	-0.378288	0.0280857	FALSE
cg00106609	chr22	50276134	50276133	rs6010226	50276187	50276187	0	1.38256e-30	0.70019	0.0479761	FALSE
cg21542459	chr2	99184902	99184901	rs5832868:99798066:CT:C	99181603	99181604	0	3.53365e-29	0.841692	0.0598588	TRUE
cg01401694	chr1	53889888	53889887	rs6662856:54360879:T:C	53895206	53895206	0	1.83866e-27	0.256925	0.0191521	FALSE
cg13327078	chr6	24494832	24494831	rs2817213	24495826	24495826	0	7.36942e-34	0.389438	0.0245711	FALSE
cg24791410	chr9	75028621	75028620	rs719507:77643519:C:G	75028603	75028603	0	5.54998e-28	0.429217	0.0315358	FALSE
cg06840743	chr7	155358182	155358181	rs10242301:155152027:A:T	155359332	155359332	0	2.35571e-28	0.516611	0.0375702	FALSE
cg06532071	chr12	132190305	132190304	rs7307636:132674034:G:C	132189489	132189489	0	1.51542e-28	-0.459034	0.0332086	FALSE
cg18823272	chr19	33620828	33620827	rs73029336:34111345:G:A	33620439	33620439	0	2.29158e-31	-1.3452	0.0903315	FALSE
cg24049841	chr22	23142412	23142411	rs5996470:23483255:G:A	23141068	23141068	0	1.03779e-28	0.812063	0.0584861	FALSE
cg04398451	chr17	18120658	18120657	rs6826:18011140:C:T	18107826	18107826	0	1.16499e-31	-0.723824	0.0482422	FALSE
cg16372632	chr16	55760684	55760683	rs7187880:55795048:T:C	55761136	55761136	0	3.45791e-27	0.672751	0.0505371	FALSE
cg02784731	chr19	19174965	19174964	rs12980269:19284131:A:G	19173322	19173322	0	2.47655e-27	-0.425963	0.0318681	FALSE
cg04414720	chr1	150697721	150697720	rs7529194:150622620:T:A	150650144	150650144	0	1.92168e-28	0.520654	0.0377727	FALSE
cg26438167	chr7	151390894	151390893	rs11769160:151086622:C:T	151389536	151389536	0	5.864e-27	-0.356417	0.0269483	FALSE
cg07080864	chr8	56447398	56447397	rs2576578:57364590:T:A	56452031	56452031	0	5.49232e-28	-0.224486	0.0164915	FALSE
cg16143770	chr20	46109052	46109051	rs6074019:44729897:C:T	46101258	46101258	0	2.11781e-34	-1.30512	0.0812682	FALSE
cg14154082	chr13	111521663	111521662	rs9555811:112181532:A:C	111529185	111529185	0	4.53244e-33	0.549772	0.0353668	FALSE
cg14906888	chr10	128953160	128953159	rs11016567:130751304:G:C	128953040	128953040	0	6.39049e-28	-0.520814	0.0383305	TRUE
cg03847641	chr17	63826415	63826414	rs9207:61823899:C:T	63746539	63746539	0	9.06651e-27	-0.334032	0.025392	FALSE
cg12857638	chr11	62444698	62444697	rs10897276:62209534:G:A	62442062	62442062	0	4.28816e-28	-0.585203	0.0428637	FALSE
cg09278089	chr15	25847227	25847226	rs34020815:26092372:G:GCGC	25847225	25847225	0	1.11314e-29	-0.531021	0.037262	TRUE
cg12912344	chr2	84218676	84218675	rs11335596:84432619:CA:C	84205495	84205496	0	3.03905e-31	0.536958	0.0361709	TRUE
cg26676070	chr15	26114600	26114599	rs4906856:26359768:A:G	26114621	26114621	0	6.59963e-28	-0.57225	0.0421323	FALSE
cg25763306	chr1	7681157	7681156	rs12747548:7744856:T:C	7684796	7684796	0	1.50593e-31	0.888834	0.0594085	FALSE
cg01733217	chr16	74666833	74666832	rs9931225:74699293:T:C	74665395	74665395	0	4.11809e-32	0.527215	0.0347383	FALSE
cg27332188	chr18	49811342	49811341	rs1790486:47291286:G:A	49764916	49764916	0	9.3376e-30	-0.909718	0.0637063	FALSE
cg02427764	chr11	66001840	66001839	rs1204649:65702776:A:C	65935305	65935305	0	5.35144e-31	0.250353	0.0169715	FALSE
cg20603222	chr7	1056752	1056751	rs76214082:1102097:T:A	1062461	1062461	0	1.9351e-30	-0.648416	0.0445981	FALSE
cg22614521	chr6	71469042	71469041	rs1738072:72175998:C:G	71466295	71466295	0	1.10645e-28	0.551435	0.0397453	FALSE
cg03782966	chr7	104945036	104945035	rs2430485:104583091:G:T	104942644	104942644	0	4.20686e-28	0.433665	0.0317569	FALSE
cg02848875	chr15	64095588	64095587	rs10468031:64375216:C:T	64083017	64083017	0	1.07677e-28	0.596245	0.0429612	FALSE
cg09300795	chr16	3992428	3992427	rs2239307:4042449:C:T	3992448	3992448	0	1.1663e-28	0.466325	0.0336318	FALSE
cg06423252	chr10	114101469	114101468	rs12778917	114097074	114097074	0	6.60348e-27	-0.401072	0.030369	FALSE
cg07745596	chr10	52778923	52778922	rs7916786:54539329:A:G	52779569	52779569	0	6.52298e-28	0.501164	0.0368934	FALSE
cg21154793	chr19	53991969	53991968	19:54494826:CGAGGGTGGAGGGTG:C	53991572	53991586	0	4.19735e-27	0.408239	0.0307399	FALSE
cg16965684	chr17	43907998	43907997	rs3744416:41987062:A:G	43909694	43909694	0	3.0552e-31	0.885472	0.0596512	FALSE
cg19583265	chr2	100470295	100470294	rs34714004:101059591:G:C	100443129	100443129	0	1.66265e-29	-0.710982	0.0501219	FALSE
cg12643970	chr14	74923699	74923698	rs2159906:75390912:C:A	74924209	74924209	0	3.3094e-28	-0.508916	0.0371608	FALSE
cg03594311	chr2	234545220	234545219	rs6739547:235454126:C:T	234545482	234545482	0	5.3938e-28	1.12383	0.0825423	FALSE
cg17721355	chr8	142435212	142435211	rs11167145:143518843:T:C	142437482	142437482	0	1.77283e-27	-0.222186	0.0165552	FALSE
cg03474430	chr9	469326	469325	rs7873357:467629:G:C	467629	467629	0	5.33539e-30	-1.2772	0.0888672	FALSE
cg20654935	chr1	27935095	27935094	rs3737809:28261593:T:C	27935082	27935082	0	7.96329e-31	-0.484227	0.0329727	FALSE
cg12504148	chr13	43023196	43023195	rs17553284:43597706:C:T	43023570	43023570	0	3.09122e-31	0.454522	0.0306236	FALSE
cg24571673	chr19	39196929	39196928	rs2013626:39685129:G:A	39194489	39194489	0	6.21153e-27	0.42054	0.0318191	FALSE
cg00655982	chr19	50432782	50432781	rs3816551	50433330	50433330	0	7.69615e-32	-0.407326	0.0270239	FALSE
cg03347538	chr18	58983699	58983698	rs7231764:56650944:T:C	58983712	58983712	0	3.34688e-28	-0.409172	0.0298815	FALSE
cg10122910	chr11	66466482	66466481	rs75546553:66258916:G:A	66491445	66491445	0	8.97504e-32	-0.430629	0.0286184	FALSE
cg26901676	chr21	35940030	35940029	rs1573304:37312325:G:A	35940027	35940027	0	3.87538e-27	-0.417865	0.0314339	FALSE
cg04060051	chr1	209590677	209590676	rs2076223:209773960:A:G	209600615	209600615	0	1.02574e-30	0.402971	0.0275181	FALSE
cg08260052	chr16	3254450	3254449	rs224225	3254762	3254762	0	9.49871e-27	-0.157157	0.0119535	FALSE
cg24515221	chr10	1036590	1036589	rs12357207:1070710:C:G	1024770	1024770	0	1.25644e-25	1.01332	0.0796162	FALSE
cg00152978	chr13	52159494	52159493	rs71196003:52762861:CATGCCATTT:C	52188726	52188735	0	7.68757e-29	0.368778	0.0264663	FALSE
cg01663696	chr12	7790222	7790221	rs12821942:7942618:G:A	7790022	7790022	0	1.98236e-27	-0.270175	0.0201582	FALSE
cg05527456	chr13	98478693	98478692	rs79605847:99150402:T:C	98498148	98498148	0	1.64804e-31	1.30948	0.0876118	FALSE
cg11156528	chr11	66038443	66038442	rs78434348:65802874:T:G	66035403	66035403	0	1.14094e-30	-0.561923	0.0384188	TRUE
cg20821271	chr18	80111355	80111354	rs9960413:77897605:G:A	80139722	80139722	0	2.02226e-37	0.748591	0.0434092	FALSE
cg25767906	chr1	52927110	52927109	rs1242331:53392908:A:G	52927236	52927236	0	3.29064e-27	-0.677413	0.0508564	FALSE
cg13752114	chr3	195762838	195762837	rs78151003:195489534:G:C	195762663	195762663	0	1.33934e-29	0.73552	0.0517222	FALSE
cg19302996	chr17	75784415	75784414	rs11655389:73780506:G:A	75784425	75784425	0	8.57554e-27	0.584511	0.044402	FALSE
cg07933378	chr8	144416613	144416612	exm732117	144416618	144416618	0	7.68987e-21	-1.04158	0.0952315	FALSE
cg03383916	chr14	55412932	55412931	rs11624331:55879827:C:G	55413109	55413109	0	1.62198e-27	-0.440335	0.0327741	FALSE
cg15251939	chr7	42932859	42932858	rs647618	42932812	42932812	0	7.95784e-33	0.487237	0.0315348	FALSE
cg18102738	chr17	4583815	4583814	rs7208699:4486757:A:C	4583462	4583462	0	2.78645e-27	0.427641	0.0320397	FALSE
cg03265014	chr5	7897228	7897227	rs13183229:7902323:G:A	7902210	7902210	0	2.16433e-28	0.364849	0.0265066	FALSE
cg22339091	chr1	27935180	27935179	rs3737807	27935391	27935391	0	1.41643e-32	-0.505411	0.0329161	FALSE
cg21028145	chr1	151540353	151540352	rs72692715:151519352:C:T	151546876	151546876	0	5.33326e-29	0.534425	0.0381901	FALSE
cg21581504	chr2	68318829	68318828	rs6546373:68545673:G:A	68318541	68318541	0	7.5487e-27	0.519462	0.0393984	FALSE
cg11513352	chr16	30011217	30011216	16:30059084:A:ATT	30047763	30047763	0	2.01448e-28	0.393749	0.0285819	TRUE
cg09848191	chr11	35322210	35322209	rs2273688:35338743:T:C	35317196	35317196	0	6.01438e-29	-0.447228	0.0320041	FALSE
cg17979595	chr5	176568850	176568849	rs10527338:175999391:A:AAAATAAATAAATAAAT	176572390	176572390	0	2.27805e-28	-0.411011	0.0298786	FALSE
cg13714540	chr6	137045296	137045295	rs34881292:137363388:TAGG:T	137042251	137042254	0	5.72865e-29	-1.04456	0.0747071	TRUE
cg06027927	chr5	50963900	50963899	rs27246:50229851:G:A	50934017	50934017	0	4.61154e-32	-0.740261	0.0488366	FALSE
cg18433519	chr6	24646267	24646266	rs9358780:24630337:G:A	24630109	24630109	0	3.71222e-29	1.63771	0.116537	FALSE
cg02073558	chr3	44729482	44729481	rs34532492:44780329:AT:A	44738837	44738838	0	1.09886e-29	0.454142	0.0318627	FALSE
cg04415270	chr2	101474741	101474740	rs6707517:102089878:C:T	101473416	101473416	0	5.88263e-29	-0.367278	0.026276	FALSE
cg27535305	chr1	52926979	52926978	rs1242331:53392908:A:G	52927236	52927236	0	6.77001e-30	-0.575548	0.0401561	FALSE
cg04833017	chr1	201982272	201982271	rs12059693:201953994:A:G	201984866	201984866	0	8.10414e-28	-0.415163	0.0306423	FALSE
cg10747963	chr6	134182731	134182730	rs34934369:134511149:G:A	134190011	134190011	0	2.01877e-28	1.17605	0.0853704	FALSE
cg20180721	chr22	20859100	20859099	rs139722293:21205477:A:ATC	20851189	20851189	0	1.99352e-31	-0.348876	0.0233911	FALSE
cg14582100	chr15	45401545	45401544	rs67831559:45649307:G:T	45357109	45357109	0	2.98298e-28	0.553441	0.0403619	FALSE
cg19357499	chr8	143578462	143578461	rs34979030:144684387:ATCT:A	143602217	143602220	0	7.38817e-30	-1.82579	0.127514	FALSE
cg00909806	chr1	212515421	212515420	rs75424233:212688761:C:T	212515419	212515419	0	5.27187e-30	0.61208	0.0425826	FALSE
cg11042561	chr9	96687170	96687169	rs10816458:99480940:T:G	96718658	96718658	0	8.73524e-30	0.903926	0.0632521	FALSE
cg02155927	chr12	124927954	124927953	rs11057911:125411587:T:C	124927041	124927041	0	5.74977e-28	0.357815	0.0263008	FALSE
cg15757745	chr22	47162847	47162846	rs4823603	47161995	47161995	0	3.60318e-26	0.392238	0.0303343	FALSE
cg18441165	chr2	42176275	42176274	rs7573216:42400584:A:G	42173444	42173444	0	1.68223e-31	-0.637927	0.0426906	FALSE
cg16294659	chr11	13278716	13278715	rs4353253:13310263:G:C	13288716	13288716	0	8.35631e-27	0.352888	0.0267983	FALSE
cg19500155	chr17	82893837	82893836	rs6502013:80872458:T:C	82914582	82914582	0	3.17467e-27	-0.345361	0.0259165	FALSE
cg08587864	chr1	172444473	172444472	exm123917	172441827	172441827	0	3.47138e-28	0.357944	0.0261518	FALSE
cg23440569	chr12	50134972	50134971	rs10783334:50506813:T:G	50113030	50113030	0	2.14171e-28	0.42178	0.0306389	TRUE
cg21516432	chr16	89727243	89727242	rs8049197:89792827:C:A	89726419	89726419	0	2.89017e-31	0.798274	0.0537437	FALSE
cg24543286	chr1	52927210	52927209	rs112988376:53350982:T:TTTTTGTTTTG	52885310	52885310	0	4.23164e-27	-0.701446	0.0528232	TRUE
cg02881742	chr10	132187743	132187742	rs4880344:134005318:A:G	132191814	132191814	0	3.71877e-28	0.468125	0.0342299	TRUE
cg20584555	chr11	61950309	61950308	rs2668899:61721639:A:G	61954167	61954167	0	1.62803e-32	0.824846	0.0538014	FALSE
cg24235633	chr16	29863857	29863856	rs747973	29863920	29863920	0	3.03543e-27	0.492278	0.0369211	FALSE
cg04546413	chr19	28727195	28727194	rs4465702:29219515:C:G	28728608	28728608	0	1.98297e-32	1.00963	0.0659958	FALSE
cg12220753	chr1	52927359	52927358	rs112988376:53350982:T:TTTTTGTTTTG	52885310	52885310	0	7.71096e-27	-0.75329	0.057148	TRUE
cg21907309	chr6	54070165	54070164	rs369879716:53952614:C:CTT	54087816	54087816	0	7.97781e-29	-0.422787	0.0303556	TRUE
cg22216157	chr7	157850346	157850345	rs1529840:157643603:C:A	157850911	157850911	0	5.55339e-28	0.796742	0.0585392	FALSE
cg11160337	chr22	50118104	50118103	rs138223:50556331:C:T	50117902	50117902	0	1.52008e-26	-0.505873	0.0387022	FALSE
cg11849564	chr3	52518671	52518670	rs4282054:52566065:T:C	52532049	52532049	0	2.82839e-28	-0.329645	0.0240254	FALSE
cg17751646	chr2	169933367	169933366	rs12998456:170827112:G:A	169970602	169970602	0	3.21437e-28	0.529949	0.0386831	TRUE
cg09462578	chr12	12725495	12725494	rs148910232:12878572:CGGCCCCAGCCCCCGCGCCCGCCCGG:C	12725638	12725663	0	2.14775e-28	-0.389426	0.0282896	FALSE
cg18666075	chr3	157115396	157115395	rs4680339:156835419:T:G	157117630	157117630	0	6.23778e-29	-0.540572	0.0387004	FALSE
cg27543327	chr5	149221522	149221521	rs7714706:148620848:G:A	149241285	149241285	0	5.9682e-27	0.367995	0.0278297	FALSE
cg02175503	chr12	57936114	57936113	rs71084797:58309922:AT:A	57916139	57916140	0	2.23534e-26	0.294321	0.0226259	FALSE
cg21402748	chr1	2922285	2922284	rs28454301:2843477:A:G	2926912	2926912	0	3.08702e-27	0.351089	0.0263372	FALSE
cg09414187	chr17	16354794	16354793	rs3112521	16341343	16341343	0	3.04796e-27	0.559458	0.0419617	FALSE
cg11172960	chr19	36687905	36687904	rs142202300:37073958:ATTGT:A	36583056	36583060	0	1.12488e-27	-0.389534	0.0288647	TRUE
cg13710375	chr19	53333585	53333584	rs7257803:53826873:T:C	53323620	53323620	0	1.31076e-27	0.574967	0.0426843	FALSE
cg03995615	chr5	36744118	36744117	rs72732566:36744234:T:G	36744132	36744132	0	2.94596e-30	0.432058	0.0298593	FALSE
cg23328759	chr8	89260077	89260076	rs141180188:90232609:C:CT	89220380	89220380	0	6.9573e-27	-0.660955	0.0500794	TRUE
cg02287260	chr14	93044327	93044326	rs1740693:93510644:C:G	93044299	93044299	0	4.83103e-29	0.464319	0.033142	FALSE
cg10782019	chr1	28775642	28775641	rs10915186:29017659:C:T	28691147	28691147	0	1.47452e-28	-0.387079	0.027994	FALSE
cg11562596	chr11	61950295	61950294	rs2524294:61721234:G:A	61953762	61953762	0	5.38337e-32	0.969653	0.0640788	FALSE
cg03089686	chr5	80307266	80307265	rs113570855:79603372:G:C	80307553	80307553	0	2.86903e-30	-0.490743	0.0339048	TRUE
cg00593008	chr5	76169779	76169778	rs28396489:75492539:G:A	76196714	76196714	0	6.43492e-34	1.17905	0.0742835	FALSE
cg07674804	chr13	108086837	108086836	rs35088433:108739227:G:T	108086879	108086879	0	2.19361e-30	0.685426	0.0472108	TRUE
cg25267930	chr19	48203773	48203772	rs145342229:48701345:CTT:C	48198088	48198090	0	5.49269e-31	0.498508	0.0338039	FALSE
cg22708984	chr6	40672375	40672374	rs9349163:40656362:C:T	40688623	40688623	0	1.08782e-28	-0.557586	0.0401805	TRUE
cg06737308	chr4	184100362	184100361	rs4426828:185021796:G:A	184100643	184100643	0	7.23533e-32	0.424741	0.0281602	FALSE
cg03575939	chr16	31333957	31333956	rs4459557:31361643:G:C	31350322	31350322	0	2.1623e-28	0.363493	0.0264079	FALSE
cg10071929	chr9	128192857	128192856	rs10115537:130957091:G:A	128194812	128194812	0	1.26953e-27	-0.634587	0.0470922	FALSE
cg07326602	chr11	68727936	68727935	rs10750832	68710739	68710739	0	9.89695e-32	-0.761847	0.0506849	FALSE
cg13468214	chr4	1053201	1053200	rs7683379:1045824:C:T	1052036	1052036	0	5.63579e-28	-0.341449	0.0250918	FALSE
cg02760939	chr17	43907777	43907776	rs2021767:41987771:G:C	43910403	43910403	0	1.8705e-31	0.713671	0.0478157	FALSE
cg16274899	chr14	64708508	64708507	rs229659:65174653:G:A	64707935	64707935	0	3.86788e-31	-0.5305	0.0358322	FALSE
cg19716264	chr1	245018849	245018848	rs61844237:245133662:G:C	244970360	244970360	0	3.91256e-28	0.476795	0.034885	FALSE
cg08466034	chr17	16415617	16415616	rs113741660:16309454:C:T	16406140	16406140	0	1.10295e-31	0.519751	0.0346199	FALSE
cg02503808	chr4	7068210	7068209	rs71173483:7070688:A:AGGTGCTGGGAGAGCAG	7068961	7068961	0	5.31619e-28	0.365965	0.0268745	FALSE
cg04207218	chr21	38506943	38506942	rs1015022:39878982:G:C	38507058	38507058	0	1.03889e-26	-0.439839	0.0334915	FALSE
cg02282594	chr14	22929858	22929857	rs1043675:23456315:T:C	22987106	22987106	0	2.36699e-27	-1.21711	0.0910066	FALSE
cg05401590	chr2	113080367	113080366	rs10169599:113838652:C:T	113081075	113081075	0	2.61706e-28	-0.448299	0.0326431	TRUE
cg18559348	chr19	50432798	50432797	rs3816551	50433330	50433330	0	9.8855e-31	-0.340993	0.0232761	FALSE
cg04607235	chr12	12725507	12725506	rs11055034	12737692	12737692	0	8.57418e-29	-0.444881	0.0319691	FALSE
cg20986243	chr6	37036337	37036336	rs831508:37016218:C:T	37048442	37048442	0	2.02724e-28	-0.453634	0.0329314	FALSE
cg04055107	chr11	65859264	65859263	rs1939212:65626701:C:T	65859230	65859230	0	3.12568e-29	0.410239	0.0291333	FALSE
cg26552025	chr18	59300576	59300575	rs7228681:56964270:G:A	59297038	59297038	0	1.33531e-27	-0.688851	0.0511504	FALSE
cg09316688	chr21	37072393	37072392	rs9974798:38457272:G:A	37084972	37084972	0	8.35346e-27	-0.600222	0.0455807	FALSE
cg08575141	chr20	56348153	56348152	rs16979781:54899967:T:G	56324911	56324911	0	1.08731e-28	-0.52936	0.0381464	FALSE
cg18780491	chr13	20118265	20118264	rs7982537:20688559:A:C	20114420	20114420	0	1.76494e-30	-0.568295	0.0390466	FALSE
cg22252897	chr21	32001576	32001575	rs11411823:33368411:G:GA	31996098	31996098	0	7.35258e-28	-1.00665	0.0742116	TRUE
cg13860283	chr12	55130259	55130258	rs12315240:55531426:T:A	55137642	55137642	0	4.11661e-26	-0.258783	0.0200469	FALSE
cg14569920	chr22	37588812	37588811	rs7290515	37588650	37588650	0	8.31065e-29	-0.506283	0.036368	FALSE
cg07694886	chr18	10705987	10705986	rs78656691:10708219:AG:A	10708221	10708222	0	3.52096e-28	0.323091	0.0236094	TRUE
cg14398247	chr22	42820457	42820456	rs3046458:43186763:TGTG:T	42790757	42790760	0	4.47326e-34	0.590665	0.0370707	TRUE
cg05651511	chr17	80780291	80780290	rs9915667:78754340:A:G	80780540	80780540	0	3.22267e-26	0.461019	0.0356036	FALSE
cg27524602	chr1	44356141	44356140	rs12026967:44776240:C:A	44310568	44310568	0	8.97967e-33	1.14407	0.0741429	FALSE
cg03082247	chr8	6899275	6899274	rs2738148:6754919:C:G	6897397	6897397	0	3.38303e-27	0.417972	0.0313897	FALSE
cg23974739	chr5	6637413	6637412	rs10076470:6632875:G:A	6632762	6632762	0	1.70511e-26	-0.345601	0.0264783	FALSE
cg05952475	chr6	163260814	163260813	rs7760002	163262490	163262490	0	1.23993e-26	0.417745	0.031879	FALSE
cg03100044	chr7	29479835	29479834	rs76623567:29519303:A:T	29479687	29479687	0	3.95294e-28	0.401245	0.0293609	FALSE
cg22326508	chr11	34418350	34418349	rs66680753:34430460:CTGTT:C	34408913	34408917	0	1.64591e-29	0.353267	0.0249012	TRUE
cg19558802	chr15	51403517	51403516	rs2470192:51695653:G:A	51403456	51403456	0	2.30289e-28	-0.585409	0.042562	FALSE
cg12705353	chr12	121918947	121918946	rs12824593:122374108:G:A	121936202	121936202	0	1.28793e-27	0.714653	0.0530431	FALSE
cg08807101	chr21	28992992	28992991	rs34630060:30389288:C:CT	29016967	29016967	0	1.44332e-32	0.464182	0.0302371	FALSE
cg05021355	chr3	195775246	195775245	rs2259419	195778546	195778546	0	2.46264e-37	-1.27928	0.0743293	FALSE
cg17425561	chr7	732404	732403	rs6463949:797132:C:T	757495	757495	0	5.90871e-27	-0.514656	0.0389162	FALSE
cg13733796	chr3	164806343	164806342	rs5854133:164524162:T:TA	164806374	164806374	0	1.4534e-31	-0.987826	0.0659991	TRUE
cg26554054	chr8	650489	650488	rs4735811:594398:G:C	644398	644398	0	3.6927e-31	0.760925	0.0513695	FALSE
cg21851911	chr8	74913627	74913626	rs2731995	74906656	74906656	0	1.67354e-26	0.300463	0.0230147	FALSE
cg16329650	chr2	212539206	212539205	rs7355673	212539665	212539665	0	2.38625e-28	0.290428	0.0211244	FALSE
cg12151942	chr3	157087999	157087998	rs2306531	157099873	157099873	0	1.39346e-28	0.498623	0.0360368	FALSE
cg16230307	chr14	35045911	35045910	rs12434485:35550121:T:C	35080915	35080915	0	1.3078e-32	0.357858	0.0232862	FALSE
cg05215575	chr16	4788722	4788721	rs759992:4838495:A:G	4788494	4788494	0	9.22177e-29	0.724374	0.052098	FALSE
cg11005552	chr10	103888381	103888380	rs147944736:105641935:G:GCAAGTGA	103882177	103882177	0	2.30023e-26	0.573438	0.0440987	FALSE
cg23100626	chr2	96138509	96138508	rs1168967:96826016:A:G	96160278	96160278	0	5.72427e-29	0.494203	0.0353451	FALSE
cg21374563	chr10	130771716	130771715	rs1176407:132570531:C:A	130772267	130772267	0	5.99147e-28	0.650898	0.0478672	FALSE
cg06963709	chr7	155358099	155358098	rs12719963:155151018:G:A	155358323	155358323	0	4.42636e-27	0.560022	0.0421964	FALSE
cg03499324	chr9	120843842	120843841	Ancestry_CHINESE_Cluster310_chr9_123610288	120848010	120848010	0	7.73054e-28	0.571464	0.0421546	FALSE
cg04806632	chr11	3057749	3057748	rs389128:3083873:G:T	3062643	3062643	0	2.36625e-31	-0.747075	0.0501848	FALSE
cg03437883	chr17	63882379	63882378	rs2466957:61961230:G:C	63883870	63883870	0	1.90734e-32	-0.500475	0.0327003	TRUE
cg19408572	chr4	973537	973536	rs9799792:969322:T:C	975534	975534	0	9.49657e-28	1.04751	0.0774627	FALSE
cg23899408	chr19	12766375	12766374	rs897804:12876964:G:C	12766150	12766150	0	6.19617e-27	0.963268	0.072881	FALSE
cg10213559	chr17	43908100	43908099	rs62080278:41990268:G:A	43912900	43912900	0	7.55104e-27	0.580965	0.0440633	TRUE
cg11262906	chr1	84997210	84997209	rs4907125:85508601:C:T	85042918	85042918	0	2.37661e-26	-0.260051	0.0200067	FALSE
cg25233685	chr19	40609854	40609853	rs1864074:41104860:G:T	40598954	40598954	0	4.8365e-26	-0.440394	0.034185	FALSE
cg02077265	chr18	49814935	49814934	rs11082783:47323447:C:T	49797077	49797077	0	5.45828e-34	0.796469	0.0500925	FALSE
cg22833428	chr6	1436557	1436556	rs6596822:1440219:A:G	1439984	1439984	0	2.29628e-28	-0.340856	0.024781	FALSE
cg15332261	chr14	70908633	70908632	rs221893:71611414:G:A	71144697	71144697	0	9.34249e-28	0.149268	0.0110361	FALSE
cg10018725	chr22	48171279	48171278	rs5845836:48570052:AAC:A	48174240	48174242	0	9.55715e-28	0.374769	0.027716	TRUE
cg22358291	chr4	10099930	10099929	rs12506004:10066870:A:G	10065246	10065246	0	3.24336e-29	-0.465249	0.0330541	FALSE
cg03513464	chr1	58433001	58433000	rs12118488:58939502:C:A	58473830	58473830	0	8.86879e-27	-0.44163	0.0335621	FALSE
cg22210905	chr14	41281006	41281005	rs11428980:41711394:G:GT	41242191	41242191	0	1.57073e-27	0.627403	0.0466794	TRUE
cg17871610	chr19	50432814	50432813	rs1274613:50932690:T:C	50429433	50429433	0	1.51589e-29	-0.380046	0.0267633	FALSE
cg08051523	chr13	33509802	33509801	rs34876716:34085449:C:CA	33511312	33511312	0	2.36866e-25	-0.239738	0.0189898	TRUE
cg25563211	chr19	7069350	7069349	rs34678384:7065859:A:G	7065848	7065848	0	6.46885e-28	0.28978	0.0213301	TRUE
cg09370801	chr16	22195787	22195786	rs7204316:22212515:G:A	22201194	22201194	0	2.29482e-29	0.304497	0.0215464	FALSE
cg10025904	chr1	89530773	89530772	rs9428043	89539573	89539573	0	3.11879e-28	-0.274619	0.0200383	FALSE
cg09369493	chr1	63012401	63012400	rs944187:63477938:C:T	63012267	63012267	0	1.87312e-25	1.28993	0.101869	FALSE
cg13525397	chr6	31058157	31058156	rs9262657:31034426:G:A	31066649	31066649	0	3.90216e-31	0.682007	0.0460702	FALSE
cg23117497	chr11	63277507	63277506	rs60644302:63151521:GAAAAA:G	63384049	63384054	0	1.33721e-28	-0.847424	0.0612158	TRUE
cg08948841	chr4	1250255	1250254	rs3775092:1240962:C:G	1247174	1247174	0	1.00204e-29	0.392385	0.0275005	FALSE
cg25498107	chr15	40808036	40808035	rs62018585:41096605:G:A	40804407	40804407	0	7.31652e-27	0.569402	0.0431694	FALSE
cg06518099	chr7	1159302	1159301	rs2960848:1212211:C:A	1172575	1172575	0	2.40674e-27	-0.601209	0.0449633	FALSE
cg14611218	chr10	50503756	50503755	rs10508930:52338100:A:G	50578340	50578340	0	1.30401e-33	-0.970088	0.0615787	FALSE
cg02277819	chr18	12703059	12703058	exm-rs2302768	12718594	12718594	0	6.73278e-30	0.231792	0.0161712	FALSE
cg15490983	chr2	156367002	156367001	rs6436373	156395583	156395583	0	1.35205e-32	-0.914383	0.0595212	FALSE
cg03420647	chr1	15737745	15737744	rs7539884	15729436	15729436	0	4.10223e-38	0.735781	0.0419949	FALSE
cg26430393	chr20	58763991	58763990	rs6026497:57337586:C:T	58762530	58762530	0	3.86764e-27	-0.435298	0.0327445	FALSE
cg16769906	chr11	68467124	68467123	rs3018713:68390986:A:G	68623518	68623518	0	5.50046e-27	0.358345	0.0270727	FALSE
cg27009374	chr10	46284061	46284060	rs7071918:47652499:A:G	46281263	46281263	0	7.14684e-28	0.792992	0.0584405	TRUE
cg03859395	chr2	55618485	55618484	rs782595:55845596:C:G	55618461	55618461	0	2.25193e-28	0.469655	0.034137	FALSE
cg06385383	chr11	10382653	10382652	rs2957658:10393468:G:A	10371921	10371921	0	3.33074e-27	0.318022	0.0238789	FALSE
cg02993010	chr8	123768600	123768599	rs10956148:124782340:G:A	123770100	123770100	0	1.06522e-26	0.233643	0.0177962	FALSE
cg04657146	chr19	12766134	12766133	rs897804:12876964:G:C	12766150	12766150	0	1.36494e-26	1.28014	0.097807	FALSE
cg13253887	chr1	222814157	222814156	rs66605104:222987528:CATT:C	222814186	222814189	0	1.78609e-26	1.03972	0.0797049	TRUE
cg13294652	chr1	228229047	228229046	rs489926:228455937:T:C	228268236	228268236	0	1.1412e-28	0.479155	0.0345482	FALSE
cg03964091	chr22	48666513	48666512	rs58010310:49062434:A:G	48666622	48666622	0	1.19115e-33	-0.769602	0.0488053	TRUE
cg02655711	chr22	19175861	19175860	rs1780643:19191725:T:C	19204215	19204215	0	7.40137e-28	0.421324	0.0310631	FALSE
cg09722212	chr2	37005454	37005453	rs11688446:37197734:G:T	36970591	36970591	0	2.45991e-34	0.601295	0.0375007	TRUE
cg06028079	chr2	166181716	166181715	rs35557654:167038365:CA:C	166181855	166181856	0	6.30224e-26	-0.362828	0.0282584	TRUE
cg12667521	chr19	28727826	28727825	rs142028700:29218584:G:GGACGGTCCCCGC	28727677	28727677	0	4.8111e-31	0.770937	0.0521997	FALSE
cg15438476	chr12	87816072	87816071	rs2708022:88233606:T:A	87839829	87839829	0	6.86247e-26	-0.398315	0.0310558	TRUE
cg13805884	chr9	37627049	37627048	rs10117149:37627680:G:A	37627683	37627683	0	5.3796e-30	-0.378762	0.0263567	FALSE
cg08378913	chr1	152626919	152626918	rs35655600:152599002:CT:C	152626526	152626527	0	2.15639e-30	0.744321	0.0512574	TRUE
cg21929564	chr5	42757070	42757069	rs7380697:42752754:T:A	42752652	42752652	0	7.39356e-27	0.362074	0.0274544	FALSE
cg00221513	chr14	99849837	99849836	rs138571112:100310883:CTTTAT:C	99844546	99844551	0	3.77507e-31	0.854365	0.0576918	TRUE
cg12836958	chr4	185211259	185211258	rs3108244	185204688	185204688	0	7.59974e-26	-0.481617	0.0375992	FALSE
cg04898035	chr8	17783116	17783115	rs12549697:17642032:A:G	17784523	17784523	0	5.31135e-30	1.03163	0.0717769	FALSE
cg08835468	chr1	64082720	64082719	rs17126126:64544498:A:G	64078826	64078826	0	3.6548e-31	0.693017	0.0467797	FALSE
cg07847733	chr13	77697248	77697247	rs61963709:78271388:C:T	77697253	77697253	0	5.27774e-30	-0.462352	0.0321664	FALSE
cg10182418	chr4	38856916	38856915	rs149486449:38852586:A:G	38850965	38850965	0	4.90541e-30	-0.63026	0.0438113	FALSE
cg07221530	chr2	68362249	68362248	rs10496164:68610120:A:G	68382988	68382988	0	1.43925e-27	0.517171	0.0384373	FALSE
cg11454957	chr2	192139969	192139968	rs35215307:193000757:A:G	192136031	192136031	0	4.92265e-27	0.344393	0.0259832	TRUE
cg04442406	chr3	146469612	146469611	rs574318:146187160:C:A	146469373	146469373	0	1.61866e-25	0.35673	0.0281191	FALSE
cg01827781	chr16	29863825	29863824	rs747973	29863920	29863920	0	9.90833e-28	0.407684	0.0301633	FALSE
cg09854709	chr1	156933306	156933305	rs822426:156898830:A:G	156929038	156929038	0	3.33894e-35	0.778334	0.0475408	FALSE
cg03643760	chr20	11912636	11912635	rs67667422:11893242:T:G	11912594	11912594	0	1.4554e-31	0.525844	0.0351335	FALSE
cg08096008	chr1	217614520	217614519	rs17046650:217788061:T:A	217614719	217614719	0	8.73336e-27	0.30516	0.0231865	TRUE
cg02359411	chr2	232549968	232549967	rs72991939:233410994:C:T	232546284	232546284	0	1.12033e-27	0.418701	0.0310245	FALSE
cg04495270	chr17	17302982	17302981	rs12948357:17217087:C:G	17313773	17313773	0	6.02126e-30	0.554159	0.0386118	FALSE
cg12235672	chr16	8956454	8956453	rs12929087:9050639:A:C	8956782	8956782	0	1.65083e-25	0.252584	0.0199148	TRUE
cg20678302	chr8	60136228	60136227	rs2611369:61047401:C:T	60134842	60134842	0	7.23005e-29	-0.405187	0.0290583	FALSE
cg00023024	chr1	23194780	23194779	rs667329:23515256:C:T	23188763	23188763	0	2.73933e-29	-1.02387	0.0725992	FALSE
cg14583805	chr14	77760472	77760471	rs4903626:78130479:C:T	77664136	77664136	0	6.42968e-31	-0.31633	0.0214883	FALSE
cg21684845	chr18	22175541	22175540	rs9951554:19583930:A:T	22003969	22003969	0	8.34566e-28	-0.541606	0.039989	FALSE
cg00429726	chr17	8994551	8994550	rs56058800:8883425:CT:C	8980108	8980109	0	1.02183e-25	-0.735328	0.0576225	TRUE
cg02551493	chr14	20196149	20196148	rs1953554:20664258:G:A	20196099	20196099	0	2.13753e-27	0.497543	0.0371566	FALSE
cg25924377	chr1	246900841	246900840	rs2642990:247048834:T:C	246885532	246885532	0	3.43613e-26	-0.527953	0.0408056	TRUE
cg19319615	chr2	48985123	48985122	rs7565474:49214648:T:C	48987509	48987509	0	2.60605e-28	0.602833	0.0438933	FALSE
cg07679836	chr6	33580647	33580646	rs3216621:33548090:A:AG	33580313	33580313	0	2.16633e-28	0.608561	0.0442131	FALSE
cg00937982	chr21	36707975	36707974	rs2070648:38081577:C:G	36709277	36709277	0	3.16384e-26	1.64682	0.127151	FALSE
cg23504707	chr14	60245846	60245845	rs8006826:60696191:G:C	60229473	60229473	0	2.7674e-31	-0.604694	0.0406913	TRUE
cg27038179	chr13	98478714	98478713	rs79605847:99150402:T:C	98498148	98498148	0	2.21157e-30	1.31341	0.0904735	FALSE
cg11212038	chr17	61863466	61863465	rs2048718	61863458	61863458	0	1.107e-30	0.517216	0.0353501	FALSE
cg08028026	chr19	39195944	39195943	rs8104935:39681033:G:A	39190393	39190393	0	9.25337e-28	0.369777	0.0273361	FALSE
cg20208069	chr2	25921134	25921133	rs2138392:26109539:C:T	25886670	25886670	0	1.54083e-28	-0.354628	0.0256604	FALSE
cg10620730	chr19	39766572	39766571	rs11083537:40252853:C:A	39762213	39762213	0	1.13312e-31	-0.49581	0.0330351	FALSE
cg26861485	chr6	52664853	52664852	rs1000810	52670133	52670133	0	3.10056e-26	-0.379664	0.0293065	FALSE
cg04545003	chr1	109740721	109740720	rs4970777	109741163	109741163	0	2.81194e-27	-0.344471	0.0258113	FALSE
cg01878140	chr7	76423962	76423961	exm628444	76425055	76425055	0	4.44433e-31	0.397597	0.0268972	FALSE
cg06375623	chr2	20140030	20140029	rs4666366:20340155:T:C	20140394	20140394	0	2.71785e-28	0.26988	0.0196603	FALSE
cg04708753	chr1	15524461	15524460	rs4233532:15821585:C:T	15495090	15495090	0	3.53511e-30	1.06137	0.0735035	TRUE
cg20287074	chr17	48814583	48814582	rs674755:46892047:T:A	48814685	48814685	0	2.76278e-27	0.495731	0.0371373	FALSE
cg11973922	chr9	83219181	83219180	rs1408101:85834349:T:G	83219434	83219434	0	3.18635e-30	0.654654	0.0452832	FALSE
cg24958765	chr19	40777763	40777762	rs2604869:41283693:G:A	40777788	40777788	0	1.28824e-30	0.325572	0.0222899	FALSE
cg08332726	chr12	57814431	57814430	rs1021469:58208164:G:A	57814381	57814381	0	1.20538e-26	-0.285229	0.0217589	FALSE
cg13804457	chr15	60479417	60479416	rs3743267	60479090	60479090	0	1.89835e-27	-0.616957	0.0460079	FALSE
cg15473028	chr19	1490416	1490415	rs2277748	1495635	1495635	0	3.82418e-28	0.438432	0.0320694	FALSE
cg04424780	chr8	37151328	37151327	rs508635	37154143	37154143	0	1.0715e-26	0.568426	0.0432993	FALSE
cg02090877	chr6	8482113	8482112	rs9378559:8539058:A:T	8538825	8538825	0	7.37247e-31	-0.629774	0.0428464	TRUE
cg08269402	chr6	32581855	32581854	rs28895267:32445916:C:T	32478139	32478139	0	1.85617e-29	-1.70361	0.120252	FALSE
cg21251563	chr7	29479935	29479934	rs76623567:29519303:A:T	29479687	29479687	0	1.22091e-26	0.41226	0.0314545	FALSE
cg09105041	chr15	34691145	34691144	rs2118155:34982234:C:T	34690033	34690033	0	1.99315e-26	-0.314627	0.0241522	FALSE
cg05413694	chr3	11911440	11911439	rs35214971:11952907:T:C	11911433	11911433	0	3.87159e-23	-1.43802	0.121891	FALSE
cg18007806	chr5	177996236	177996235	rs12654239:177423281:C:A	177996280	177996280	0	4.19216e-27	0.312448	0.0235266	FALSE
cg20832875	chr17	76713581	76713580	rs7212823:74697031:C:T	76700949	76700949	0	1.20757e-26	0.587752	0.044838	FALSE
cg07978099	chr16	83953337	83953336	rs2255554:83988306:A:T	83954701	83954701	0	2.23342e-28	0.654441	0.0475636	FALSE
cg16808927	chr16	660922	660921	rs8045262:704529:T:A	654529	654529	0	1.70973e-32	1.04	0.0678709	FALSE
cg18263335	chr2	676134	676133	rs12990777:674963:G:A	674963	674963	0	3.33662e-33	0.733197	0.0470115	FALSE
cg03412045	chr16	77238227	77238226	rs67992364:77276682:T:C	77242785	77242785	0	1.44834e-31	-1.51902	0.101486	FALSE
cg08547343	chr16	89972408	89972407	rs8182200:90049307:C:T	89982899	89982899	0	4.92792e-28	0.367799	0.0269847	FALSE
cg15000279	chr19	28794103	28794102	rs34269426:29299731:AAAAT:A	28808824	28808828	0	5.55668e-27	0.543029	0.0410306	FALSE
cg09071161	chr22	22959548	22959547	rs11913140:23303137:G:C	22960963	22960963	0	9.33342e-28	-0.333144	0.0246306	FALSE
cg27390840	chr5	169197525	169197524	rs10866632	169222617	169222617	0	3.02156e-27	-0.412205	0.0309138	FALSE
cg26899948	chr1	45687525	45687524	rs3013594:46138000:T:C	45672328	45672328	0	3.36209e-29	0.371995	0.0264399	TRUE
cg09255157	chr4	105632316	105632315	rs7686722:106564194:C:T	105643037	105643037	0	1.49865e-28	-1.01641	0.0735223	FALSE
cg06815373	chr7	157656027	157656026	rs7811455:157441997:T:C	157649305	157649305	0	5.18742e-26	0.623973	0.0484779	TRUE
cg12198093	chr7	5177790	5177789	rs143563865:5215065:G:T	5175434	5175434	0	2.20374e-26	-0.487403	0.0374623	FALSE
cg07534516	chr10	19815196	19815195	rs2478143	19832948	19832948	0	1.0096e-26	-0.322609	0.0245564	FALSE
cg23863608	chr1	10553062	10553061	rs202087283:10563364:G:A	10503307	10503307	0	1.86231e-25	-0.343324	0.0271111	TRUE
cg10192138	chr1	68378843	68378842	rs1952124	68376385	68376385	0	3.34769e-27	-0.630438	0.0473398	FALSE
cg08085267	chr17	47324468	47324467	rs34589418:45398085:T:C	47320719	47320719	0	1.72149e-27	-1.04315	0.0776975	FALSE
cg05972216	chr4	184983862	184983861	rs11934369:185906368:T:C	184985214	184985214	0	5.10942e-29	-0.462802	0.0330554	FALSE
cg26918510	chr11	22829877	22829876	rs1019217:22842622:T:G	22821076	22821076	0	8.9489e-26	0.27299	0.0213563	FALSE
cg25247976	chr10	127441303	127441302	rs11018085:129239670:C:G	127441406	127441406	0	1.72906e-26	-0.396011	0.0303458	FALSE
cg05699373	chr11	60841836	60841835	rs514890:60604226:A:G	60836753	60836753	0	1.22746e-25	0.256921	0.0201802	FALSE
cg09318169	chr2	131682475	131682474	rs6720375:132440073:G:C	131682500	131682500	0	1.67701e-27	0.405989	0.03023	FALSE
cg14092571	chr14	90277640	90277639	rs3742669:90767746:C:A	90301402	90301402	0	4.85085e-26	0.343348	0.0266529	FALSE
cg12658972	chr16	4183595	4183594	rs11076818:4236789:G:A	4186788	4186788	0	2.94083e-26	0.84645	0.0652945	FALSE
cg11645453	chr3	52830679	52830678	rs4687663:52870618:T:A	52836602	52836602	0	5.52238e-34	0.498353	0.0313469	FALSE
cg14756488	chr9	38672563	38672562	rs7850196:38671574:G:T	38671577	38671577	0	4.80601e-27	-0.621561	0.0468806	FALSE
cg04359828	chr10	31927104	31927103	rs1023207:32094890:C:A	31805962	31805962	0	6.17184e-28	0.663791	0.0488327	FALSE
cg11867842	chr12	54603071	54603070	rs71444860:54986617:A:AT	54592833	54592833	0	5.5487e-26	0.32646	0.025385	TRUE
cg03006637	chr1	4011212	4011211	rs6680847:4071399:A:G	4011339	4011339	0	5.45363e-26	0.278595	0.0216584	FALSE
cg06297350	chr2	166181649	166181648	rs35557654:167038365:CA:C	166181855	166181856	0	7.19209e-27	-0.406443	0.0308081	TRUE
cg14461986	chr8	142018583	142018582	rs902820:143099872:A:T	142018511	142018511	0	3.93578e-25	0.424148	0.0338178	FALSE
cg03609269	chr1	52927352	52927351	rs1242331:53392908:A:G	52927236	52927236	0	2.30881e-26	-0.619781	0.0476647	FALSE
cg23297413	chr5	10636028	10636027	rs200675561:10639013:T:C	10638901	10638901	0	2.09598e-26	0.282128	0.0216711	TRUE
cg12975201	chr3	26646638	26646637	rs6802438:26686923:A:T	26645432	26645432	0	2.77482e-27	0.711489	0.0533035	FALSE
cg04180275	chr12	122979626	122979625	exm2271879	122963381	122963381	0	1.36568e-26	-0.265575	0.020291	FALSE
cg16528294	chr3	14303860	14303859	rs9883639	14304207	14304207	0	1.04453e-25	-0.35279	0.0276535	FALSE
cg12620499	chr2	216013262	216013261	exm263532	216013285	216013285	0	2.6411e-24	0.32676	0.0267109	FALSE
cg09423316	chr1	171248584	171248583	kgp6353310	171248552	171248552	0	3.72654e-31	-1.38664	0.0936208	TRUE
cg18221580	chr13	48001762	48001761	rs35299472:48632829:T:C	48058693	48058693	0	9.20966e-32	-0.507983	0.0337688	FALSE
cg16676373	chr14	64708615	64708614	rs1998120:65175364:A:C	64708646	64708646	0	2.67148e-30	-0.708759	0.0489275	FALSE
cg11388664	chr1	159170583	159170582	rs965358:159140349:T:A	159170559	159170559	0	6.02961e-27	0.524551	0.0396743	FALSE
cg04567952	chr2	199910832	199910831	rs12621809:200817685:G:T	199952962	199952962	0	6.05307e-27	0.697503	0.052758	FALSE
cg26224354	chr7	1056739	1056738	rs80212261:1114012:C:T	1074376	1074376	0	6.52824e-29	-0.545036	0.0390409	FALSE
cg04352534	chr3	141385682	141385681	rs13077048:141106954:A:T	141388112	141388112	0	2.22626e-26	-0.615112	0.0472841	FALSE
cg01541198	chr22	30606081	30606080	rs5753230:31001988:T:A	30606001	30606001	0	4.82197e-25	0.231252	0.0184866	FALSE
cg05471845	chr3	42264976	42264975	rs11571842	42264954	42264954	0	9.49657e-28	-0.286481	0.0211851	FALSE
cg11955166	chr15	40942604	40942603	rs28430761:41234745:C:T	40942547	40942547	0	1.47482e-28	-1.1134	0.0805222	TRUE
cg21402860	chr15	57082247	57082246	rs967514:57413776:A:G	57121578	57121578	0	2.86753e-30	-0.589035	0.0406954	FALSE
cg24503407	chr1	205850365	205850364	rs823080:205789282:G:A	205820154	205820154	0	5.12931e-29	0.707973	0.0505688	FALSE
cg07015424	chr7	124720273	124720272	rs17147398:124368303:C:T	124728249	124728249	0	1.24397e-26	-0.496025	0.0378543	FALSE
cg21742213	chr12	31517339	31517338	rs4931503:31623848:G:C	31470914	31470914	0	8.52488e-34	-0.715315	0.0452016	FALSE
cg13175981	chr1	150579907	150579906	rs12139563:150578241:A:G	150605765	150605765	0	4.39399e-27	0.168895	0.0127247	FALSE
cg14957195	chr1	205003162	205003161	rs2802839:204972288:G:T	205003160	205003160	0	9.06606e-28	-0.502673	0.0371514	FALSE
cg15832292	chr6	95577804	95577803	rs6932114:96047164:C:A	95599288	95599288	0	2.84186e-28	0.316262	0.0230514	FALSE
cg02355607	chr9	133185331	133185330	rs7028269:136045567:A:G	133170180	133170180	0	5.62692e-25	0.602033	0.048224	FALSE
cg14360663	chr9	127566878	127566877	rs2249710:130325264:T:C	127562985	127562985	0	4.16298e-26	0.49435	0.0383008	FALSE
cg08872493	chr1	23194925	23194924	rs2746559:23524846:G:A	23198353	23198353	0	1.22283e-31	-1.21253	0.0808574	FALSE
cg20304530	chr15	87959268	87959267	rs8033021:88502101:C:T	87958870	87958870	0	4.99701e-27	-0.774545	0.0584472	FALSE
cg27256445	chr12	108063394	108063393	rs7973678:108459102:A:G	108065325	108065325	0	4.83219e-39	0.659014	0.0368311	FALSE
cg18824027	chr14	76314738	76314737	rs12888172:76781087:T:C	76314744	76314744	0	9.54004e-32	0.407553	0.0271031	FALSE
cg08145381	chr14	74705803	74705802	rs12889955:75172999:G:A	74706296	74706296	0	2.08988e-26	0.456496	0.0350635	FALSE
cg04781305	chr10	35335502	35335501	rs3003981	35429284	35429284	0	2.47856e-27	-0.352532	0.0263747	FALSE
cg13718963	chr15	66864692	66864691	rs4776329	66869184	66869184	0	4.3256e-27	0.447043	0.0336741	FALSE
cg24185913	chr12	68181379	68181378	rs10878769:68574038:T:G	68180258	68180258	0	3.4413e-40	-1.04875	0.0571323	TRUE
cg09496634	chr16	87678748	87678747	rs888652:87712366:C:T	87678760	87678760	0	8.86787e-29	0.888846	0.0638976	FALSE
cg06346307	chr22	19962443	19962442	kgp11396666	19963684	19963684	0	4.77399e-28	-0.352874	0.0258798	FALSE
cg13353588	chr10	60224442	60224441	rs113123754:61978107:A:ATGCTGCTATTTTGG	60218349	60218349	0	2.25992e-25	-0.557472	0.044131	TRUE
cg21556178	chr17	82750461	82750460	rs7209909:80721648:C:G	82763772	82763772	0	1.64377e-28	-0.510308	0.0369535	FALSE
cg11792786	chr5	14869975	14869974	rs835153	14877365	14877365	0	2.08752e-25	-0.468445	0.0370456	FALSE
cg00829400	chr3	179289486	179289485	rs55661900:179007818:T:C	179290030	179290030	0	7.61911e-27	0.648685	0.0492049	FALSE
cg11901428	chr2	56332514	56332513	rs6721952:56560382:C:A	56333247	56333247	0	2.70473e-26	-0.979425	0.0754729	FALSE
cg00579200	chr11	133835341	133835340	rs10791322:133702429:G:A	133832534	133832534	0	5.27179e-32	-0.796638	0.0526331	FALSE
cg05022225	chr19	49363686	49363685	rs6509429:49862152:A:C	49358895	49358895	0	1.12547e-25	0.216315	0.016972	FALSE
cg22654157	chr1	67135016	67135015	rs12044149:67600686:G:T	67135003	67135003	0	1.28462e-28	0.41757	0.0301499	FALSE
cg02650080	chr3	195080785	195080784	rs73206619:194801442:G:T	195080713	195080713	0	2.77565e-26	-0.455485	0.0351103	FALSE
cg14128915	chr2	113063022	113063021	rs768627:113821653:T:C	113064076	113064076	0	1.98546e-28	-0.577412	0.0419066	FALSE
cg11857223	chr8	97929212	97929211	rs4735513:98942976:G:A	97930748	97930748	0	1.48713e-27	-0.559932	0.0416319	FALSE
cg13930790	chr19	3186075	3186074	rs507905	3185565	3185565	0	6.52607e-27	0.289429	0.0219122	FALSE
cg17552389	chr9	132997767	132997766	rs534302:135872737:C:T	132997350	132997350	0	2.17637e-25	-0.433182	0.0342753	TRUE
cg05767891	chr5	158390009	158390008	rs7701003:157824481:A:G	158397473	158397473	0	6.79103e-32	0.351887	0.0233137	FALSE
cg23337754	chr15	78340518	78340517	rs1127472:78632830:C:G	78340488	78340488	0	1.83455e-26	0.483735	0.0370953	FALSE
cg17738628	chr15	66863183	66863182	rs4776329	66869184	66869184	0	9.32986e-32	-0.483433	0.0321414	FALSE
cg05542785	chr3	196529128	196529127	rs34189453:196249567:CT:C	196522696	196522697	0	5.00015e-27	0.334725	0.0252586	FALSE
cg08847533	chr14	75127218	75127217	rs79703617:75669389:G:GA	75202686	75202686	0	1.0254e-26	-0.377354	0.028729	FALSE
cg07844021	chr17	56961169	56961168	rs2301823	56961129	56961129	0	5.26808e-26	0.261942	0.0203548	FALSE
cg25875191	chr5	177370512	177370511	rs10051765:176799992:T:C	177372991	177372991	0	3.95598e-28	0.400007	0.0292706	FALSE
cg20570797	chr2	1709029	1709028	rs11696014:1713132:G:A	1709360	1709360	0	4.20284e-27	0.586361	0.0441529	FALSE
cg10498986	chr8	10835622	10835621	rs4840519:10693113:T:C	10835603	10835603	0	9.5688e-29	0.958097	0.0689377	TRUE
cg09978860	chr4	55157755	55157754	rs7679993:56023617:T:C	55157450	55157450	0	3.25855e-26	-0.328404	0.0253655	FALSE
cg08373528	chr6	42704368	42704367	rs36072475:42594068:T:TA	42626330	42626330	0	1.04413e-27	-0.447577	0.0331359	FALSE
cg17537073	chr13	24328363	24328362	rs74860689:24902506:G:A	24328368	24328368	0	2.94869e-26	1.61128	0.124297	TRUE
cg06640241	chr16	89508146	89508145	rs7193472:89605495:C:T	89539087	89539087	0	9.66279e-32	-0.488381	0.0324829	FALSE
cg07636037	chr3	49007371	49007370	rs9841640:49096848:C:A	49059415	49059415	0	1.68419e-27	0.532295	0.0396368	FALSE
cg19841283	chr1	182589636	182589635	rs610367:182571003:C:T	182601868	182601868	0	1.65303e-25	0.649373	0.0512003	FALSE
cg00615485	chr7	29480041	29480040	rs3828978:29519302:G:A	29479686	29479686	0	2.1582e-26	0.508029	0.0390375	FALSE
cg07962783	chr10	132330898	132330897	rs7922627	132328817	132328817	0	5.95042e-26	-0.503981	0.0392234	FALSE
cg09036531	chr10	95231749	95231748	rs689207:96985543:G:A	95225786	95225786	0	3.40249e-26	-0.230114	0.0177833	FALSE
cg03554051	chr2	7457035	7457034	rs11680917:7606359:T:C	7466228	7466228	0	3.0126e-25	0.307307	0.0244175	FALSE
cg10089693	chr9	127450573	127450572	rs2247310:130213110:G:C	127450831	127450831	0	1.02008e-24	0.190435	0.0153731	FALSE
cg02206980	chr6	13573803	13573802	rs2841506:13575893:C:T	13575661	13575661	0	2.7514e-28	-0.391874	0.0285515	FALSE
cg26690318	chr10	98407709	98407708	rs9804285:100169472:C:T	98409715	98409715	0	2.19138e-37	-1.70132	0.098735	FALSE
cg22418286	chr14	91893441	91893440	rs10628890:92362801:G:GAA	91896457	91896457	0	2.01371e-25	-0.393239	0.0310838	TRUE
cg18183961	chr4	40517078	40517077	rs430730	40517441	40517441	0	1.56851e-29	1.07779	0.0759291	FALSE
cg09058577	chr8	1162057	1162056	rs11782142	949726	949726	0	4.03844e-26	-0.511915	0.0396464	TRUE
cg00049323	chr5	472450	472449	rs56073043:452570:C:G	452455	452455	0	9.23918e-26	0.290678	0.0227492	FALSE
cg14693258	chr7	77416586	77416585	rs7808180:77047782:C:A	77418465	77418465	0	1.4378e-25	0.486638	0.038301	FALSE
cg13202585	chr16	84749306	84749305	rs62048813:84734782:C:G	84701176	84701176	0	1.2425e-25	-0.585966	0.0460326	FALSE
cg23228227	chr4	174874126	174874125	rs7679497:175788817:A:G	174867666	174867666	0	4.48453e-29	0.665306	0.0474466	FALSE
cg14324693	chr19	267603	267602	rs11881657:277715:G:C	277715	277715	0	1.04589e-25	0.811257	0.0635914	FALSE
cg10167378	chr1	228620965	228620964	rs7539072:228720201:C:T	228532500	228532500	0	2.58961e-25	-0.668073	0.0529793	FALSE
cg08362370	chr11	26234920	26234919	rs11605752	26227692	26227692	0	2.6584e-30	0.367134	0.0253428	FALSE
cg22888367	chr8	53609550	53609549	rs7460923:54528191:T:G	53615631	53615631	0	2.02376e-26	0.415543	0.0319051	FALSE
cg14853367	chr19	58151342	58151341	rs35081008:58662235:C:T	58150868	58150868	0	1.69782e-28	0.617049	0.0447003	FALSE
cg05350601	chr6	124683636	124683635	rs12191379:125004850:A:G	124683704	124683704	0	3.92284e-26	-0.35356	0.0273723	FALSE
cg11201654	chr6	29722990	29722989	rs1362125:29691090:T:A	29723313	29723313	0	1.11611e-27	0.626502	0.0464198	FALSE
cg13928427	chr20	49320883	49320882	rs6019713:47875656:T:A	49259119	49259119	0	1.8682e-26	0.337411	0.0258804	FALSE
cg26689483	chr4	17511575	17511574	rs10020740:17515688:T:C	17514065	17514065	0	7.06156e-27	0.550382	0.0417091	FALSE
cg13239004	chr1	98749004	98749003	rs9659936:99178663:A:C	98713107	98713107	0	1.42945e-28	1.26803	0.0916718	TRUE
cg08041736	chr5	173803168	173803167	rs10866670:173225764:T:C	173798761	173798761	0	2.86992e-29	0.518792	0.0368056	FALSE
cg11063371	chr17	17501282	17501281	rs3760183:17400972:G:T	17497658	17497658	0	1.49758e-28	-1.01577	0.0734753	TRUE
cg18813390	chr4	8604155	8604154	rs4696702:8604016:T:C	8602289	8602289	0	1.09303e-26	0.693983	0.0528766	FALSE
cg17395555	chr5	109485164	109485163	rs11748201:108820851:C:T	109485150	109485150	0	4.21785e-39	1.46008	0.0814932	FALSE
cg18059933	chr8	94950236	94950235	rs6987752:95966531:C:T	94954303	94954303	0	3.48514e-27	-0.549524	0.0412843	FALSE
cg24285545	chr2	179333113	179333112	rs13025781:180191817:A:G	179327090	179327090	0	2.35753e-28	-0.565883	0.0411538	FALSE
cg04806653	chr18	37322480	37322479	rs650540:34902573:G:C	37322610	37322610	0	2.7317e-21	-1.71994	0.154867	FALSE
cg02353165	chr6	42960748	42960747	rs6907751:42944850:C:T	42977112	42977112	0	5.89924e-29	0.614427	0.043959	FALSE
cg05141856	chr20	16573819	16573818	rs6044142:16559255:G:A	16578610	16578610	0	5.26808e-27	0.445924	0.0336713	FALSE
cg21285936	chr16	12557868	12557867	rs35272133:12660133:A:G	12566276	12566276	0	4.6046e-30	0.373166	0.0259211	FALSE
cg09443311	chr15	36579142	36579141	rs71126219:36879615:AATGAGTTGAAGCTGGCC:A	36587414	36587431	0	1.13808e-26	0.513225	0.0391237	TRUE
cg25773267	chr20	63360836	63360835	rs6090387:61992547:G:C	63361195	63361195	0	5.81775e-26	-0.535273	0.0416469	TRUE
cg14316118	chr10	59908427	59908426	rs11819256:61663106:T:C	59903348	59903348	0	1.18073e-27	0.476531	0.035332	FALSE
cg21373029	chr8	19678378	19678377	rs11204060:19532482:G:A	19674971	19674971	0	1.37366e-26	-0.520493	0.0397706	FALSE
cg27517219	chr9	128193406	128193405	rs10115483:130957137:C:T	128194858	128194858	0	9.24024e-27	-0.42063	0.0319824	FALSE
cg06335123	chr10	12242038	12242037	rs142354895:12283965:G:GTTC	12241966	12241966	0	1.61154e-26	0.560279	0.0428958	TRUE
cg01666255	chr12	130812640	130812639	rs10744481:131277271:G:A	130792726	130792726	0	4.98648e-30	-0.414622	0.0288271	FALSE
cg08825190	chr19	18204447	18204446	rs2049051	18205021	18205021	0	2.16735e-26	0.255395	0.0196259	FALSE
cg23734768	chr4	82929045	82929044	rs13136390:83853832:G:C	82932679	82932679	0	1.70144e-27	-0.915551	0.0681841	TRUE
cg15678825	chr18	79506976	79506975	rs1667676:77256620:T:C	79496620	79496620	0	7.16257e-25	-0.529183	0.042522	FALSE
cg12325311	chr19	39195296	39195295	rs12609028:39681677:C:T	39191037	39191037	0	9.95394e-27	0.355314	0.027041	FALSE
cg15855900	chr16	66844179	66844178	rs152167:66883543:A:G	66849640	66849640	0	1.69528e-26	0.333765	0.0255696	TRUE
cg13678281	chr16	67432568	67432567	rs6499135:67625872:T:G	67591969	67591969	0	3.37538e-25	-0.397615	0.0316394	FALSE
cg25593573	chr3	45036429	45036428	rs4682761:45063549:A:G	45022057	45022057	0	4.93917e-29	0.580389	0.0414374	FALSE
cg24994781	chr20	43843531	43843530	rs13038572	43839151	43839151	0	1.16405e-25	0.382168	0.0299976	FALSE
cg24561266	chr5	119630756	119630755	rs1428434:118957729:C:T	119622034	119622034	0	1.60714e-26	-0.405064	0.0310112	FALSE
cg14853776	chr8	143219725	143219724	rs10087900	143221248	143221248	0	4.90434e-29	0.284209	0.0202897	FALSE
cg19177125	chr18	22172454	22172453	rs9951554:19583930:A:T	22003969	22003969	0	1.69173e-24	-0.537829	0.0437065	FALSE
cg04671087	chr12	14803978	14803977	rs2193361:14983471:G:A	14830537	14830537	0	9.76223e-26	0.270398	0.0211769	TRUE
cg17334937	chr10	52778546	52778545	rs11003135:54538413:G:T	52778653	52778653	0	1.03005e-23	0.960955	0.079997	FALSE
cg17144790	chr2	134782889	134782888	rs6759811:135583170:A:G	134825600	134825600	0	7.80347e-26	-0.56481	0.0441088	TRUE
cg24441899	chr7	4204741	4204740	rs10272648:4238412:C:T	4198780	4198780	0	5.67834e-29	-0.669716	0.0478932	FALSE
cg07164600	chr8	28622123	28622122	rs1441706	28622094	28622094	0	1.81316e-27	0.293873	0.0219026	FALSE
cg27425127	chr1	99852666	99852665	rs7543433:100277039:T:C	99811483	99811483	0	5.46219e-30	-0.566793	0.039448	FALSE
cg08892491	chr17	43908461	43908460	rs3744416:41987062:A:G	43909694	43909694	0	2.46993e-30	0.731958	0.0504839	FALSE
cg07094302	chr10	86445042	86445041	rs4523603:88227579:G:A	86467822	86467822	0	7.57987e-25	-0.583451	0.0469173	FALSE
cg15339596	chr10	26516828	26516827	rs766676:26809400:G:C	26520471	26520471	0	1.92678e-25	0.454693	0.0359211	FALSE
cg07581883	chr3	125958023	125958022	rs77622614:125677259:G:A	125958416	125958416	0	2.01399e-25	0.393422	0.0310983	FALSE
cg17260968	chr16	10652220	10652219	rs4780316:10747022:C:T	10653165	10653165	0	1.77217e-27	-0.810809	0.0604135	TRUE
cg27170260	chr1	37690904	37690903	rs7526362:38174366:G:T	37708694	37708694	0	1.62362e-26	0.762006	0.0583457	FALSE
cg10091996	chr16	31537320	31537319	rs34742827:31548163:C:T	31536842	31536842	0	6.03523e-26	0.339114	0.026397	FALSE
cg24120153	chr10	120850975	120850974	rs10886785:122610391:C:G	120850879	120850879	0	1.41657e-26	0.570376	0.0435988	FALSE
cg16109817	chr1	15835715	15835714	rs6666548:16162554:G:C	15836059	15836059	0	1.75285e-25	0.460508	0.0363364	FALSE
cg00263240	chr2	241772185	241772184	rs7582582:242710079:C:T	241770664	241770664	0	6.52571e-28	-0.70029	0.0515524	TRUE
cg16786284	chr1	58460660	58460659	rs12726229:58950901:A:T	58485229	58485229	0	1.27338e-24	-0.378187	0.0306186	TRUE
cg13045555	chr8	104330138	104330137	rs71303447:105342468:C:CGCTGCGGTAACA	104330240	104330240	0	7.83617e-28	-0.315566	0.0232819	FALSE
cg02102566	chr2	25951957	25951956	rs41285967:26174882:T:C	25952013	25952013	0	1.24886e-26	0.464326	0.0354369	FALSE
cg07806732	chr1	44356126	44356125	rs12026967:44776240:C:A	44310568	44310568	0	1.32627e-26	0.655733	0.0500823	FALSE
cg04851675	chr15	90954851	90954850	rs77706404:91489134:T:C	90945904	90945904	0	8.63005e-27	0.756813	0.0574953	FALSE
cg19708900	chr1	37727055	37727054	rs112367522:38152992:C:T	37687320	37687320	0	7.1969e-43	1.10794	0.0569413	FALSE
cg04732548	chr7	64140709	64140708	rs1897819:63584062:A:G	64123684	64123684	0	8.4511e-28	0.448789	0.0331409	TRUE
cg05505459	chr1	976616	976615	rs28552711:918238:C:G	982858	982858	0	3.78537e-25	0.741544	0.0590944	FALSE
cg09852619	chr8	25360022	25360021	rs3817101:25222519:T:C	25365003	25365003	0	1.67839e-39	-0.909799	0.0503267	FALSE
cg06980208	chr7	12636717	12636716	rs2529780:12676928:G:A	12637303	12637303	0	3.02035e-26	0.550436	0.0424745	FALSE
cg02434121	chr7	4862168	4862167	rs10275805:4904809:C:G	4865178	4865178	0	2.07752e-26	0.365218	0.0280504	FALSE
cg24710020	chr19	39179369	39179368	rs892012:39673453:T:C	39182813	39182813	0	5.83602e-25	-0.365262	0.0292721	FALSE
cg01621764	chr19	8698826	8698825	rs301409	8704900	8704900	0	3.8524e-25	-0.360979	0.0287734	FALSE
cg14742251	chr16	85902804	85902803	rs505577:85936389:T:TGGTGGCTGCA	85902783	85902783	0	7.64357e-28	0.300712	0.0221793	TRUE
cg20826740	chr17	38867790	38867789	rs34968393:37021670:G:A	38865417	38865417	0	6.18416e-26	0.512977	0.039943	FALSE
cg27363347	chr2	128394295	128394294	rs10187393:129159286:A:G	128401712	128401712	0	1.08802e-24	-0.333767	0.0269666	FALSE
cg17933807	chr1	37596075	37596074	rs2294875:38052445:C:T	37586844	37586844	0	1.01499e-27	0.473285	0.0350272	FALSE
cg00086283	chr7	158616556	158616555	rs11771935:158408709:T:A	158616017	158616017	0	5.70566e-27	-0.241602	0.0182611	FALSE
cg19209977	chr13	29362929	29362928	rs7319027:29937465:A:G	29363328	29363328	0	2.57238e-26	-0.269239	0.0207341	FALSE
cg25526894	chr9	130287948	130287947	rs1105621:133050233:T:C	130287954	130287954	0	9.87969e-29	0.399858	0.0287817	TRUE
cg24923430	chr8	8821941	8821940	rs11779585:8680083:G:A	8822573	8822573	0	1.12434e-25	-0.473148	0.0371225	FALSE
cg19169465	chr8	33513704	33513703	rs373649473:33339712:GAA:G	33482194	33482196	0	2.23007e-25	0.875462	0.0692921	TRUE
cg20198337	chr8	20350047	20350046	rs13248765:20206822:C:A	20349311	20349311	0	5.3942e-29	0.389349	0.0278267	FALSE
cg27428955	chr7	134358536	134358535	rs6467524:134048363:C:A	134363611	134363611	0	3.60736e-26	-0.359976	0.0278396	FALSE
cg13349042	chr10	102743345	102743344	rs12762176:104499232:A:T	102739475	102739475	0	3.94912e-27	0.339509	0.0255455	FALSE
cg10285548	chr8	100437940	100437939	rs2000479	100436188	100436188	0	1.41392e-25	-0.644185	0.0506899	FALSE
cg03030879	chr14	74922364	74922363	rs7156590:75388183:C:T	74921480	74921480	0	7.9035e-25	-0.289656	0.023305	FALSE
cg00546448	chr16	88678274	88678273	rs9931509:88744756:A:C	88678348	88678348	0	3.6723e-25	-0.371427	0.0295878	FALSE
cg20433165	chr14	96083808	96083807	rs8003062:96551440:T:C	96085103	96085103	0	1.42316e-25	-0.352951	0.0277754	FALSE
cg26117369	chr13	112450662	112450661	rs4907715	112452937	112452937	0	1.84191e-25	0.395834	0.0312531	FALSE
cg05214124	chr17	77416373	77416372	17:75415437:T:TCAGCAGCAGCA	77419355	77419355	0	8.63168e-26	-0.331244	0.0259017	TRUE
cg21250253	chr3	136982741	136982740	rs11711599	136979667	136979667	0	6.51895e-26	-0.465404	0.0362629	FALSE
cg06834313	chr12	108457780	108457779	rs117449810:108851588:T:C	108457811	108457811	0	5.14277e-32	0.468209	0.0309257	FALSE
cg13826470	chr6	33323066	33323065	rs9282500:33311661:C:CA	33343884	33343884	0	1.57061e-27	0.218997	0.0162936	TRUE
cg07404485	chr7	95324342	95324341	rs705379:94953895:G:A	95324583	95324583	0	9.19999e-25	0.443704	0.0357701	FALSE
cg21211271	chr1	6205012	6205011	rs4908539:6262880:G:A	6202820	6202820	0	2.50583e-26	0.713916	0.0549606	FALSE
cg03942599	chr11	101470824	101470823	rs7930422:101336979:C:T	101466248	101466248	0	5.04172e-29	0.559132	0.0399294	FALSE
cg08757123	chr6	145491249	145491248	rs5880644:145821146:C:CT	145500010	145500010	0	9.91526e-28	0.328133	0.0242778	TRUE
cg15170605	chr2	70768328	70768327	rs6546625:70982738:C:G	70755606	70755606	0	8.30447e-30	0.271033	0.0189544	FALSE
cg03396347	chr1	1944365	1944364	rs2803332:1875513:T:C	1944074	1944074	0	7.75108e-26	-0.504581	0.0394018	FALSE
cg12929486	chr6	110476810	110476809	rs2428188:110797214:C:G	110476011	110476011	0	2.35121e-33	0.577987	0.0369208	FALSE
cg12871836	chr5	91222377	91222376	rs7705128:90519521:A:G	91223704	91223704	0	2.49309e-33	-1.57114	0.100425	TRUE
cg15047889	chr8	123768598	123768597	rs10956148:124782340:G:A	123770100	123770100	0	2.56903e-25	0.249606	0.0197921	FALSE
cg12189363	chr1	231393338	231393337	rs480902	231395881	231395881	0	3.37072e-25	0.450461	0.0358439	FALSE
cg09950128	chr16	29961432	29961431	rs113399296:29969868:CTT:C	29958547	29958549	0	1.40295e-24	0.384547	0.0311732	TRUE
cg26138821	chr11	90223537	90223536	rs3824897	90221753	90221753	0	1.84469e-28	0.534943	0.0387905	FALSE
cg05180995	chr11	68998385	68998384	rs1265886:68767966:G:C	69000498	69000498	0	1.55623e-26	-0.455526	0.0348606	FALSE
cg22738529	chr4	69179282	69179281	rs6853995:70210405:A:G	69344687	69344687	0	9.78761e-27	-0.445307	0.0338828	FALSE
cg23635910	chr1	976676	976675	rs2341354	983193	983193	0	1.32441e-24	-1.09357	0.088583	FALSE
cg06555230	chr4	105632693	105632692	rs1447093:106553364:G:C	105632207	105632207	0	2.99545e-28	-0.796445	0.0580869	FALSE
cg26159763	chr18	75430121	75430120	rs59718187:73144032:C:T	75432077	75432077	0	3.8149e-26	-0.321012	0.0248437	FALSE
cg24647428	chr3	101070414	101070413	rs6781419:100793863:A:G	101075019	101075019	0	1.52938e-26	-0.306674	0.0234641	FALSE
cg21537187	chr7	135977815	135977814	rs894797:135628919:T:C	135944171	135944171	0	1.49665e-32	-1.03244	0.0672804	FALSE
cg18761696	chr8	143482946	143482945	rs4874148:144631953:C:T	143549783	143549783	0	1.19089e-25	-0.773036	0.0606957	FALSE
cg18685394	chr3	42255416	42255415	rs40415	42396584	42396584	0	6.81461e-26	-0.479388	0.0373735	FALSE
cg02239747	chr8	2623553	2623552	rs7843177	2622368	2622368	0	1.4476e-25	0.51085	0.0402101	FALSE
cg26668626	chr16	3401007	3401006	rs35984213:3451030:G:A	3401030	3401030	0	3.45918e-26	0.296838	0.0229446	FALSE
cg23621817	chr4	40335837	40335836	rs7673930:40333521:T:G	40331504	40331504	0	4.10358e-27	-0.925864	0.0696971	FALSE
cg03567706	chr10	118756165	118756164	rs34715298:120467647:G:A	118708135	118708135	0	2.47099e-27	0.538789	0.040308	TRUE
cg10976790	chr1	75068148	75068147	rs67297875:75595588:TTCTC:T	75129903	75129907	0	7.84396e-26	0.358094	0.0279672	TRUE
cg15950716	chr14	89014191	89014190	rs4586361:89476109:A:G	89009765	89009765	0	5.092e-27	-0.554253	0.0418337	FALSE
cg23165474	chr16	4788530	4788529	rs759992:4838495:A:G	4788494	4788494	0	3.12203e-25	0.581403	0.0462175	FALSE
cg21609808	chr4	124483107	124483106	rs36073959:125397924:C:T	124476769	124476769	0	2.96598e-27	-0.551354	0.0413401	FALSE
cg04297105	chr2	102618800	102618799	rs7573372:103210130:T:G	102593671	102593671	0	1.22547e-27	0.443833	0.0329224	FALSE
cg16920620	chr7	29480036	29480035	rs76623567:29519303:A:T	29479687	29479687	0	4.70526e-25	0.431067	0.0344492	FALSE
cg00435063	chr7	157661516	157661515	rs1263565:157455296:C:T	157662604	157662604	0	2.50739e-26	-0.423154	0.0325767	FALSE
cg23489786	chr8	79645808	79645807	rs72675017:80522731:T:C	79610496	79610496	0	1.98215e-30	-1.13917	0.0783734	FALSE
cg09553448	chr9	131125038	131125037	rs3215836:134000767:CT:C	131125380	131125381	0	3.94907e-27	0.359292	0.027034	FALSE
cg07405163	chr9	136246111	136246110	rs36094334:139140538:G:C	136248692	136248692	0	5.02731e-24	0.817608	0.0674106	FALSE
cg24027965	chr2	149038273	149038272	rs7577450	149019447	149019447	0	6.70395e-26	-0.366162	0.0285404	FALSE
cg20540428	chr3	72996536	72996535	rs34971399:73058241:T:G	73009090	73009090	0	2.37968e-27	-0.659311	0.0493019	FALSE
cg04795585	chr17	80227828	80227827	rs6565652:78201554:T:C	80227755	80227755	0	1.94147e-27	0.722887	0.0539221	FALSE
cg09095562	chr9	133029704	133029703	rs17150121:135906037:CA:C	133030650	133030651	0	1.24721e-25	0.345875	0.0271728	TRUE
cg11998425	chr19	8148700	8148699	rs3813770	8148894	8148894	0	4.02978e-25	0.290614	0.0231781	FALSE
cg10293909	chr2	74958026	74958025	rs12366:75185856:G:T	74958729	74958729	0	1.76797e-25	-0.994875	0.0785093	FALSE
cg19998573	chr2	128755508	128755507	rs13390906	128756553	128756553	0	4.50564e-25	-0.340653	0.0272083	FALSE
cg06920833	chr18	3666100	3666099	rs7228047:3670433:T:C	3670433	3670433	0	2.36936e-27	0.609928	0.0456067	FALSE
cg19466131	chr19	8148845	8148844	rs3813770	8148894	8148894	0	4.88944e-27	0.397811	0.0300108	FALSE
cg12895728	chr1	208252236	208252235	rs12135577:208424858:A:G	208251513	208251513	0	1.03229e-24	-0.478966	0.0386712	FALSE
cg07700843	chr1	2459879	2459878	rs61277936:2390715:C:G	2459276	2459276	0	8.97492e-25	-0.242017	0.0195044	FALSE
cg17714127	chr1	20588998	20588997	rs66731853:20916238:G:A	20589745	20589745	0	1.72393e-24	-0.359837	0.0292494	FALSE
cg06713675	chr4	121800828	121800827	rs3828485:122722368:G:A	121801213	121801213	0	4.02908e-25	-0.361966	0.0288687	FALSE
cg14117219	chr9	91714408	91714407	rs41308940:94480145:A:G	91717863	91717863	0	1.76879e-24	-0.754783	0.0613733	FALSE
cg16932672	chr18	2571335	2571334	rs3817344:2571370:G:A	2571371	2571371	0	3.74801e-25	0.393983	0.0313929	FALSE
cg18204589	chr2	217074370	217074369	rs35607529:217939897:G:A	217075174	217075174	0	7.90313e-26	-0.585606	0.0457402	TRUE
cg17361163	chr7	101362739	101362738	rs12534721:101019378:A:G	101376097	101376097	0	6.58286e-26	-0.355259	0.0276842	FALSE
cg07970146	chr2	231015660	231015659	rs12185656:231876897:G:A	231012182	231012182	0	2.45038e-26	-0.353169	0.027181	FALSE
cg25964300	chr4	109299187	109299186	rs6822076	109299228	109299228	0	1.39249e-25	0.61099	0.0480684	FALSE
cg27450992	chr5	40835480	40835479	rs1070446:40839228:T:C	40839126	40839126	0	2.16477e-27	0.434269	0.0324363	FALSE
cg07293736	chr12	132186314	132186313	rs7310028:132678582:C:G	132194037	132194037	0	1.16384e-24	0.352861	0.0285344	FALSE
cg00222830	chr22	32986702	32986701	rs71755815:33360404:TAA:T	32964419	32964421	0	1.25794e-24	-0.360382	0.0291724	TRUE
cg02170103	chr16	3951959	3951958	rs2238425	3953053	3953053	0	2.05736e-25	-0.589658	0.0466227	FALSE
cg25620989	chr5	163434761	163434760	rs74671987:162888930:T:TGC	163461924	163461924	0	7.60338e-32	0.657583	0.0436213	TRUE
cg24277774	chr16	4788906	4788905	rs759992:4838495:A:G	4788494	4788494	0	9.42751e-26	0.499217	0.03908	FALSE
cg07109592	chr2	131156319	131156318	rs12617943:131856499:C:T	131098926	131098926	0	1.13045e-24	0.490891	0.0396812	FALSE
cg26506488	chr1	96236167	96236166	rs651499:96704585:T:A	96239029	96239029	0	4.75232e-27	-0.298033	0.0224758	FALSE
cg15084585	chr8	104330423	104330422	rs11330574:105342599:TC:T	104330371	104330372	0	4.6237e-26	-0.386466	0.0299819	TRUE
cg05855489	chr10	102743864	102743863	rs11191392:104526951:C:A	102767194	102767194	0	1.43953e-27	0.420514	0.0312536	FALSE
cg04121983	chr17	75515005	75515004	rs35643020	75514992	75514992	0	1.03091e-25	0.23985	0.0187975	FALSE
cg23474190	chr21	37564808	37564807	rs2835809:38932492:T:G	37560190	37560190	0	4.03835e-24	-1.5346	0.126156	FALSE
cg07900121	chr6	12538949	12538948	rs2490444:12544169:C:T	12543937	12543937	0	1.34572e-24	-0.429153	0.0347701	FALSE
cg03224329	chr3	157161284	157161283	rs79457921:156902567:CT:C	157184778	157184779	0	1.24689e-29	-0.589312	0.0414065	TRUE
cg07845093	chr16	89085040	89085039	rs4782477:89151733:C:T	89085325	89085325	0	2.09752e-27	-0.706389	0.0527411	FALSE
cg11738485	chr19	12766187	12766186	rs897804:12876964:G:C	12766150	12766150	0	1.29156e-24	2.04806	0.165845	FALSE
cg10075506	chr2	1813580	1813579	rs7577940:1808494:T:C	1804722	1804722	0	2.19733e-25	1.05619	0.0835807	FALSE
cg10546459	chr2	36598213	36598212	rs4670570:36825932:C:G	36598789	36598789	0	3.95554e-24	0.480011	0.0394497	FALSE
cg01635618	chr16	84406508	84406507	rs79503399:84442260:C:G	84408654	84408654	0	1.04082e-34	-0.480805	0.0297171	FALSE
cg01835656	chr2	241140906	241140905	rs10933531:242079233:T:C	241139818	241139818	0	3.72329e-26	-0.520687	0.0402846	FALSE
cg25598086	chr14	64540003	64540002	rs7151976:65003891:A:C	64537173	64537173	0	7.51457e-26	0.839824	0.0655546	FALSE
cg22345063	chr1	47726031	47726030	rs4926601	47727533	47727533	0	5.23594e-28	0.298571	0.0219215	FALSE
cg01779220	chr4	159600350	159600349	rs2000886	159600328	159600328	0	2.52869e-26	0.428913	0.0330235	FALSE
cg10701104	chr12	57219711	57219710	rs7956686:57608433:G:A	57214650	57214650	0	2.16224e-27	0.786968	0.0587791	FALSE
cg05344495	chr19	3478665	3478664	rs35660775:3479371:T:C	3479373	3479373	0	4.30663e-24	-0.309206	0.0254409	FALSE
cg16985708	chr7	73833345	73833344	rs374174740:73242908:C:CT	73828578	73828578	0	7.31524e-26	0.521844	0.04072	FALSE
cg05583129	chr18	65938460	65938459	rs2541852:63603985:C:T	65936749	65936749	0	2.20004e-26	-0.319853	0.0245837	FALSE
cg20136312	chr22	45208374	45208373	rs5766534:45601611:G:A	45205730	45205730	0	1.5984e-25	-1.6557	0.130489	TRUE
cg05871802	chr11	17766789	17766788	rs10444250:17788458:G:A	17766911	17766911	0	1.05885e-25	-0.488767	0.0383186	FALSE
cg17444390	chr16	50329614	50329613	rs1064448:50350883:T:G	50316972	50316972	0	6.23508e-26	-0.364465	0.0283821	FALSE
cg19180828	chr1	6205161	6205160	rs4908540:6266096:A:G	6206036	6206036	0	1.31372e-25	0.561588	0.044149	FALSE
cg25594982	chr6	96924524	96924523	rs146784140:97432903:T:TG	96985027	96985027	0	1.21265e-25	0.550543	0.0432365	TRUE
cg03651613	chr12	121712609	121712608	rs2942379:122153130:C:A	121715224	121715224	0	7.67355e-28	0.626744	0.0462283	FALSE
cg26056498	chr8	1080320	1080319	rs11782142	949726	949726	0	8.6735e-26	0.320019	0.0250254	FALSE
cg23196691	chr2	223837555	223837554	rs3738961:224702305:G:C	223837588	223837588	0	1.10369e-28	0.205273	0.0147948	FALSE
cg11821245	chr11	18412137	18412136	rs148573928:18409716:A:G	18388169	18388169	0	1.34474e-31	-0.910806	0.0608008	FALSE
cg13289132	chr10	30433297	30433296	rs1537705:30704056:C:T	30415127	30415127	0	4.07141e-25	-0.395226	0.0315257	FALSE
cg24295244	chr4	104871404	104871403	rs6850952:105792576:G:T	104871419	104871419	0	6.2724e-26	-0.503568	0.0392174	FALSE
cg10409043	chr14	103103688	103103687	rs146103241:103567406:A:AT	103101069	103101069	0	1.53273e-25	0.310339	0.0244453	FALSE
cg01442953	chr19	58038539	58038538	rs620297:58545433:G:C	58034065	58034065	0	1.75016e-24	-0.493607	0.0401308	FALSE
cg15147215	chr3	52518853	52518852	exm322245	52523992	52523992	0	1.64512e-25	-0.3546	0.027957	FALSE
cg09214616	chr6	168132696	168132695	rs6937877	168132968	168132968	0	5.30011e-25	0.459135	0.036749	FALSE
cg08396863	chr2	219252878	219252877	rs939574:220118531:G:C	219253809	219253809	0	6.95992e-35	-1.24661	0.0767265	FALSE
cg24505687	chr6	33580649	33580648	rs3216621:33548090:A:AG	33580313	33580313	0	1.54795e-30	0.627068	0.0430208	FALSE
cg01200585	chr1	228174743	228174742	rs10916277:228386374:C:T	228198673	228198673	0	5.03498e-25	-0.472084	0.0377602	FALSE
cg09547625	chr2	234545250	234545249	rs6739547:235454126:C:T	234545482	234545482	0	4.14563e-27	0.837503	0.0630533	FALSE
cg09859492	chr2	217858627	217858626	rs3791961	217857111	217857111	0	1.79043e-24	0.362833	0.0295076	FALSE
cg25282410	chr6	159790324	159790323	rs4709368:160204127:T:C	159783095	159783095	0	6.97217e-25	0.512419	0.0411604	FALSE
cg01414857	chr7	1056683	1056682	rs80212261:1114012:C:T	1074376	1074376	0	1.28192e-31	-0.566848	0.0378199	FALSE
cg24064173	chr13	113995735	113995734	rs192016049:114761285:T:C	113995809	113995809	0	8.8788e-27	-0.351217	0.0266914	FALSE
cg02484490	chr19	41646707	41646706	rs34596329:42186601:G:A	41682670	41682670	0	1.27267e-26	0.401576	0.0306551	FALSE
cg14343414	chr6	31058191	31058190	rs9262657:31034426:G:A	31066649	31066649	0	1.75333e-31	0.719792	0.0481912	FALSE
cg03185800	chr6	41782741	41782740	rs28360509:41748263:C:T	41780525	41780525	0	4.91085e-24	-0.355981	0.0293409	FALSE
cg12302830	chr20	34709939	34709938	rs6060017:33313042:C:A	34725238	34725238	0	2.04623e-27	-0.519507	0.0387763	FALSE
cg27002247	chr19	58037874	58037873	rs159871:58550281:G:C	58038913	58038913	0	3.63048e-30	-0.714915	0.0495252	FALSE
cg04228742	chr16	3953879	3953878	rs2238425	3953053	3953053	0	1.36663e-24	-0.322583	0.026141	FALSE
cg18772739	chr5	127299817	127299816	rs2546807:126639097:A:G	127303405	127303405	0	7.07907e-25	0.415355	0.0333704	FALSE
cg14345524	chr17	56961156	56961155	rs2301823	56961129	56961129	0	3.69369e-32	0.596589	0.0392626	FALSE
cg07392120	chr5	160449054	160449053	rs2961914:159868958:C:A	160441951	160441951	0	5.19715e-32	0.795781	0.0525683	FALSE
cg22380442	chr17	76079144	76079143	rs3837793:74068229:A:AC	76072148	76072148	0	2.64369e-25	-0.344421	0.0273204	TRUE
cg15528879	chr17	18698501	18698500	rs12937368:18601403:G:C	18698090	18698090	0	1.5238e-26	1.37853	0.105469	TRUE
cg23808421	chr8	11564925	11564924	rs13280813	11567596	11567596	0	3.66186e-27	0.313161	0.0235412	FALSE
cg11261372	chr3	10361326	10361325	rs17223473:10401228:C:T	10359544	10359544	0	6.35621e-36	0.722885	0.0434061	FALSE
cg12595281	chr15	93089944	93089943	15:93632534:CGGGCCGGGCGCCCGGGCCGCGGGCGGGGGGCGCGCGCGGGCG:C	93089305	93089347	0	7.55956e-24	0.283674	0.0235169	FALSE
cg06417478	chr19	12766033	12766032	rs897804:12876964:G:C	12766150	12766150	0	8.1521e-25	1.58648	0.127695	FALSE
cg17552029	chr17	43907855	43907854	rs2160863:41988487:T:A	43911119	43911119	0	4.6307e-27	0.672109	0.05067	FALSE
cg06623962	chr11	134149497	134149496	rs597320:134019361:G:A	134149466	134149466	0	8.14431e-31	0.868214	0.0591347	FALSE
cg15825916	chr19	46513794	46513793	rs8105338:47016901:C:T	46513644	46513644	0	1.64895e-28	1.49634	0.108361	FALSE
cg09305898	chr1	231626627	231626626	rs823158:231782650:C:T	231646904	231646904	0	1.08849e-25	-0.332635	0.0260872	FALSE
cg18881489	chr10	44879869	44879868	rs3740086	44879848	44879848	0	1.28628e-24	0.284837	0.0230639	FALSE
cg08592768	chr1	37726398	37726397	rs35436820:38190032:C:T	37724360	37724360	0	1.6681e-40	1.12264	0.0607346	TRUE
cg00355768	chr18	4988353	4988352	rs3034634:4991672:GAGAA:G	4991673	4991677	0	7.01769e-25	-0.286217	0.0229925	TRUE
cg08160980	chr1	46203169	46203168	rs28363229:46732948:C:G	46267276	46267276	0	3.99276e-28	1.34926	0.0987437	FALSE
cg14815675	chr5	142441892	142441891	rs3866882:141822528:G:A	142442963	142442963	0	1.64793e-25	0.442303	0.0348723	FALSE
cg04899361	chr7	1557777	1557776	rs3735657:1595296:C:T	1555660	1555660	0	3.49956e-25	-0.325826	0.0259391	FALSE
cg12091567	chr17	68101638	68101637	rs62084693:66036110:C:T	68039994	68039994	0	4.03786e-28	0.291125	0.0213084	FALSE
cg21404906	chr2	216109117	216109116	rs11685387:216973814:C:T	216109091	216109091	0	1.7077e-24	0.232489	0.0188955	FALSE
cg10104451	chr8	142614646	142614645	rs12547713:143689407:T:C	142608046	142608046	0	3.04477e-26	-0.643787	0.049683	FALSE
cg26323922	chr16	4788377	4788376	rs759992:4838495:A:G	4788494	4788494	0	7.44276e-26	0.58649	0.0457744	FALSE
cg18737356	chr2	100320892	100320891	rs10658854:100935582:T:TAA	100319120	100319120	0	2.25829e-25	-0.566118	0.044815	TRUE
cg00441403	chr4	70197659	70197658	rs200602227:71087584:AT:A	70221867	70221868	0	9.13755e-34	0.627949	0.0397101	TRUE
cg19471655	chr19	50983854	50983853	rs1275221	50983811	50983811	0	4.85646e-24	-0.365447	0.0301167	FALSE
cg17425144	chr1	10507507	10507506	rs7419116:10578606:G:A	10518549	10518549	0	3.66939e-24	0.255009	0.020937	FALSE
cg02206062	chr9	136951184	136951183	rs13283724:139847089:G:C	136952637	136952637	0	1.76552e-24	-0.388249	0.0315687	FALSE
cg13375589	chr17	4583831	4583830	rs7208699:4486757:A:C	4583462	4583462	0	1.55176e-26	0.587322	0.044945	FALSE
cg25858657	chr3	70108259	70108258	rs371264817:70157574:C:CTTTTTT	70108423	70108423	0	1.83197e-23	0.416993	0.0349856	TRUE
cg12713604	chr5	69043382	69043381	rs61217623:68366058:CT:C	69070231	69070232	0	1.66139e-28	1.1335	0.082092	TRUE
cg10022447	chr12	53287805	53287804	rs10783562:53657467:G:A	53263683	53263683	0	1.68933e-25	0.424398	0.0334713	TRUE
cg25298788	chr16	66344918	66344917	rs6499077:66392480:C:G	66358577	66358577	0	3.30744e-28	0.494914	0.0361381	FALSE
cg23911912	chr2	67868005	67868004	rs7563733:68103954:C:A	67876822	67876822	0	8.21711e-26	-0.5145	0.0402062	FALSE
cg19192981	chr15	57372507	57372506	rs1706400:57665207:T:C	57373009	57373009	0	1.417e-30	-0.795995	0.0545557	FALSE
cg26224664	chr14	101227599	101227598	rs1763212	101227574	101227574	0	1.44719e-24	-0.251074	0.0203615	FALSE
cg18577231	chr7	128103616	128103615	rs322816:127743657:C:T	128103605	128103605	0	6.46629e-26	-0.405847	0.0316192	FALSE
cg14024893	chr9	137048695	137048694	rs17853460:139943112:A:G	137048660	137048660	0	2.8153e-29	-0.457881	0.0324771	FALSE
cg03417454	chr10	121928906	121928905	rs10887024:123688152:A:T	121928637	121928637	0	2.3695e-25	0.456955	0.0361959	FALSE
cg27095718	chr12	11556924	11556923	rs10772397:11138683:C:T	10986084	10986084	0	9.88665e-25	-0.325523	0.0262675	FALSE
cg03557733	chr17	43907816	43907815	rs3744416:41987062:A:G	43909694	43909694	0	1.49145e-29	0.884306	0.0622623	FALSE
cg20845050	chr8	144828282	144828281	rs57673426:146043703:TA:T	144818318	144818319	0	1.67483e-25	-0.336529	0.0265383	FALSE
cg05678157	chr10	72525442	72525441	rs5014301:74224835:C:T	72465077	72465077	0	6.67023e-25	0.34704	0.0278602	FALSE
cg15608546	chr18	8696864	8696863	rs2052399	8696826	8696826	0	1.97914e-24	0.24862	0.0202459	FALSE
cg10967587	chr1	162497391	162497390	rs10128062:162477383:C:T	162507593	162507593	0	3.15147e-24	-0.345926	0.0283441	FALSE
cg17942689	chr11	72794563	72794562	rs4944796:72499000:A:C	72787955	72787955	0	5.98531e-25	-0.741487	0.0594422	FALSE
cg27564939	chr17	2303950	2303949	rs408067:2207236:C:G	2303942	2303942	0	1.22723e-26	0.301797	0.0230279	FALSE
cg18381315	chr4	139656888	139656887	rs795605:140577883:A:C	139656729	139656729	0	2.82406e-26	-0.287224	0.022145	FALSE
cg02951974	chr1	246696655	246696654	rs12132303:246853820:G:A	246690518	246690518	0	8.82499e-25	-0.332911	0.0268238	FALSE
cg13801271	chr19	46513792	46513791	rs8105338:47016901:C:T	46513644	46513644	0	1.37151e-29	1.53095	0.107687	FALSE
cg25758167	chr1	99849535	99849534	rs7543433:100277039:T:C	99811483	99811483	0	1.17619e-25	-0.332113	0.0260721	FALSE
cg23080527	chr17	43766650	43766649	rs4793033:41879627:C:T	43802259	43802259	0	2.73826e-25	0.452039	0.0358732	FALSE
cg13313385	chr18	58208866	58208865	rs292441:55872558:G:A	58205326	58205326	0	5.77484e-25	0.525073	0.0420735	TRUE
cg05962382	chr2	129587472	129587471	rs2704529:130344825:C:A	129587252	129587252	0	1.59695e-23	0.341198	0.0285731	FALSE
cg07112154	chr17	43907707	43907706	rs3760360	43911624	43911624	0	2.60177e-30	0.795318	0.0548864	FALSE
cg01097940	chr12	6873157	6873156	rs10849531	6881384	6881384	0	3.55712e-25	0.155264	0.0123632	FALSE
cg13385419	chr19	7460643	7460642	rs10419471:7525300:C:T	7460414	7460414	0	1.26338e-24	-0.474984	0.0384514	TRUE
cg09095551	chr16	4957694	4957693	rs3865216:5007778:C:T	4957777	4957777	0	6.79661e-25	-0.354224	0.0284438	FALSE
cg09410841	chr8	1781442	1781441	rs1137514:1729514:A:G	1781348	1781348	0	3.38236e-25	0.762817	0.0607014	FALSE
cg10515688	chr17	32517495	32517494	rs28685302:30846334:C:G	32519316	32519316	0	1.18348e-25	-0.331039	0.0259898	FALSE
cg08792272	chr8	125947201	125947200	rs1602511	125947030	125947030	0	1.20815e-24	-0.406734	0.032907	FALSE
cg07455528	chr12	109052484	109052483	rs4388979:109475012:G:T	109037207	109037207	0	7.08925e-28	0.260974	0.019231	TRUE
cg02324737	chr2	171687396	171687395	rs2357061:172530949:T:C	171674439	171674439	0	9.45035e-26	0.585459	0.0458327	FALSE
cg12790627	chr3	14284591	14284590	rs6772730:14331862:A:G	14290362	14290362	0	2.67374e-27	-0.341293	0.0255575	FALSE
cg03808351	chr9	120869343	120869342	rs3933327:123634040:G:A	120871762	120871762	0	1.00155e-23	0.36617	0.0304712	FALSE
cg26116260	chr4	7068059	7068058	4:7064003:A:ACCCCCCC	7062276	7062276	0	9.95071e-25	0.231801	0.0187063	FALSE
cg03464685	chr11	125569550	125569549	rs2845847:125344535:C:T	125474639	125474639	0	2.49124e-25	-0.70827	0.0561389	FALSE
cg04878842	chr19	45370854	45370853	rs3916788:45874412:A:C	45371154	45371154	0	1.42734e-32	0.562562	0.0366412	FALSE
cg03714603	chr22	22201607	22201606	rs2330020	22200684	22200684	0	7.13272e-25	-0.286437	0.0230151	TRUE
cg04640076	chr16	89084640	89084639	rs11862347	89088246	89088246	0	2.1705e-26	-0.385887	0.0296541	FALSE
cg07150062	chr14	104085696	104085695	exm1130750	104093582	104093582	0	5.6467e-26	1.28089	0.0996223	FALSE
cg16518614	chr7	45260090	45260089	rs10435168:45297038:C:T	45257439	45257439	0	6.25963e-24	-0.24431	0.0202023	FALSE
cg17245989	chr2	170014084	170014083	rs11696056:170908015:C:G	170051505	170051505	0	2.52034e-24	0.332946	0.0271997	FALSE
cg18681998	chr4	17614558	17614557	rs371328303:17648875:CTT:C	17647252	17647254	0	1.14313e-24	0.287938	0.0232789	FALSE
cg01378222	chr16	28611174	28611173	rs151229:28584937:G:A	28573616	28573616	0	2.96204e-24	-0.547287	0.044806	TRUE
cg05580096	chr8	33513231	33513230	rs2304748	33512426	33512426	0	2.25134e-23	0.245039	0.0206166	TRUE
cg25986240	chr4	9924816	9924815	rs10939614:9926613:T:C	9924989	9924989	0	6.98877e-29	0.559706	0.0401238	FALSE
cg17752448	chr13	27271492	27271491	rs9507867:27845340:G:C	27271203	27271203	0	1.16698e-23	-0.303211	0.0252841	FALSE
cg13425515	chr18	2571396	2571395	rs3817344:2571370:G:A	2571371	2571371	0	1.27272e-24	0.288394	0.0233486	FALSE
cg03579872	chr1	52927802	52927801	rs1242331:53392908:A:G	52927236	52927236	0	4.10193e-24	-0.426677	0.0350835	FALSE
cg21907850	chr4	185208871	185208870	rs3108241:186127754:A:G	185206600	185206600	0	3.63171e-25	-0.340616	0.0271295	FALSE
cg26097391	chr2	54666075	54666074	rs3817163:54893237:C:T	54666100	54666100	0	5.11303e-27	-0.303682	0.0229223	FALSE
cg20985037	chr19	31149344	31149343	rs10647634:31640262:C:CCAAA	31149356	31149356	0	1.2057e-27	0.297562	0.0220681	FALSE
cg26982734	chr16	73304409	73304408	rs16971691:73338406:G:A	73304507	73304507	0	1.23283e-26	0.653162	0.0498407	FALSE
cg24826020	chr4	38069378	38069377	rs1364951:38019436:T:G	38017815	38017815	0	2.58066e-34	-0.940506	0.0586858	FALSE
cg03802191	chr1	234479424	234479423	rs150138392:234622577:AAG:A	234486831	234486833	0	5.24137e-25	-0.292175	0.0233822	FALSE
cg19390276	chr13	107993816	107993815	rs9514777:108643738:A:G	107991390	107991390	0	1.583e-23	-0.390135	0.0326673	FALSE
cg00481382	chr12	96910635	96910634	rs34255398:97336683:T:TA	96942905	96942905	0	2.66524e-25	0.363359	0.0288257	TRUE
cg21994712	chr19	21678335	21678334	rs12979255:21782229:T:C	21599427	21599427	0	1.3793e-25	0.555823	0.043723	FALSE
cg00733150	chr22	45309827	45309826	rs226504:45705383:T:A	45309502	45309502	0	3.49692e-23	0.51279	0.043405	TRUE
cg18476566	chr14	20014741	20014740	rs12880924:20479420:G:A	20011261	20011261	0	3.43301e-26	0.557069	0.0430555	FALSE
cg02260576	chr17	2352656	2352655	rs3101409:2258147:C:T	2354853	2354853	0	1.92897e-24	-0.395873	0.0322263	FALSE
cg11461244	chr6	157015139	157015138	rs4377798:157335226:C:T	157014092	157014092	0	5.87084e-26	-0.30638	0.0238406	FALSE
cg18806716	chr10	30433043	30433042	rs303432:30717561:A:G	30428632	30428632	0	2.09654e-24	-0.437858	0.0356833	FALSE
cg00447632	chr1	1000482	1000481	rs2710882:930923:A:G	995543	995543	0	1.55486e-24	0.365105	0.0296371	FALSE
cg23090583	chr17	63827334	63827333	rs2665797:61922485:G:C	63845125	63845125	0	1.16277e-24	0.386611	0.0312633	FALSE
cg26261271	chr7	95550674	95550673	rs7811683:95211643:T:A	95582331	95582331	0	6.28801e-25	-0.285975	0.0229403	FALSE
cg24109466	chr18	47899210	47899209	rs3813068	47911695	47911695	0	7.77122e-24	0.482832	0.0400422	FALSE
cg02852791	chr16	660675	660674	rs9936879:703721:A:C	653721	653721	0	5.0499e-26	-0.520927	0.0404583	FALSE
cg03342759	chr3	161222066	161222065	rs899275:161042104:T:C	161324316	161324316	0	8.86786e-25	-0.225498	0.0181703	FALSE
cg23932063	chr12	14803969	14803968	rs2075268	14803542	14803542	0	4.87643e-26	0.398863	0.0309644	FALSE
cg27136344	chr17	82649036	82649035	rs12950772:80574532:A:G	82616656	82616656	0	1.014e-24	0.50998	0.0411655	FALSE
cg05875719	chr13	99972350	99972349	rs4771351:100626896:C:T	99974642	99974642	0	4.67841e-25	0.520352	0.0415814	FALSE
cg00757033	chr12	89526874	89526873	rs11105319:89927177:G:A	89533400	89533400	0	5.15582e-26	0.457722	0.0355587	FALSE
cg15729578	chr3	195849520	195849519	rs141910942:195598945:T:TC	195872074	195872074	0	5.30054e-26	-0.352448	0.02739	FALSE
cg25346122	chr1	198156311	198156310	rs17584411:198119974:G:C	198150844	198150844	0	1.85037e-25	0.536202	0.0423384	FALSE
cg15807123	chr12	29791225	29791224	rs302344:29940953:C:T	29788020	29788020	0	1.95215e-27	-0.50032	0.0373227	TRUE
cg09338875	chr16	4768532	4768531	rs3214843:4848807:TAA:T	4798806	4798808	0	5.30317e-32	-0.505107	0.0333741	TRUE
cg25290307	chr7	101362630	101362629	rs12534721:101019378:A:G	101376097	101376097	0	9.12894e-28	-0.441109	0.0326042	FALSE
cg16325326	chr1	52726390	52726389	rs269291:53189297:C:T	52723625	52723625	0	1.53973e-25	1.04575	0.0823777	FALSE
cg02077695	chr2	201666060	201666059	rs67428851:202530680:T:C	201665957	201665957	0	3.15782e-27	-0.681582	0.0511436	FALSE
cg00685014	chr11	62444724	62444723	rs10897276:62209534:G:A	62442062	62442062	0	4.70414e-24	-0.539585	0.0444486	FALSE
cg10071305	chr3	50090566	50090565	rs139738301:50022064:G:A	49984631	49984631	0	1.06951e-25	0.578703	0.0453752	TRUE
ch.11.110329410F	chr11	110953477	110953476	rs11213673	110954019	110954019	0	1.85787e-25	0.230843	0.0182283	FALSE
cg23758822	chr17	43360615	43360614	rs9891977:41437398:A:G	43360030	43360030	0	1.99386e-25	1.13845	0.0899784	FALSE
cg14598338	chr9	93861199	93861198	rs4075733:96624645:C:T	93862363	93862363	0	6.14499e-25	-0.320519	0.0257036	FALSE
cg11203771	chr9	112378574	112378573	rs10115837:115141057:A:T	112378777	112378777	0	1.68595e-25	-0.590152	0.0465427	FALSE
cg17339882	chr1	62131286	62131285	rs11207905:62596969:C:G	62131297	62131297	0	1.10898e-26	1.32451	0.100936	FALSE
cg08280829	chr6	33740409	33740408	rs4713672:33705066:G:A	33737289	33737289	0	6.58427e-25	0.337108	0.0270582	FALSE
cg04005843	chr5	1462706	1462705	rs748209	1457439	1457439	0	7.6918e-26	0.265758	0.0207505	FALSE
cg19814210	chr7	77416571	77416570	rs9641220:77046463:C:T	77417146	77417146	0	1.47982e-25	0.455822	0.0358888	FALSE
cg20608306	chr11	117098975	117098974	rs10892073:116969390:C:T	117098674	117098674	0	4.00257e-24	0.405939	0.0333674	FALSE
cg21858187	chr6	34681433	34681432	rs9462026:34797033:C:G	34829256	34829256	0	2.66715e-24	-0.350439	0.0286503	TRUE
cg09898059	chr16	65282016	65282015	rs9923346	65273832	65273832	0	3.32883e-25	0.357887	0.0284731	FALSE
cg04414683	chr17	43900754	43900753	rs1731903:41983836:C:G	43906468	43906468	0	2.50943e-24	-0.525141	0.0428984	FALSE
cg00461685	chr8	73285976	73285975	rs7015936:74195811:T:G	73283576	73283576	0	3.73238e-24	0.324474	0.0266463	FALSE
cg05715293	chr1	27934888	27934887	rs35552145:28253742:G:A	27927231	27927231	0	9.33731e-24	-0.292131	0.0242869	FALSE
cg09114339	chr20	50578108	50578107	rs11290327:49176171:AT:A	50559634	50559635	0	1.41678e-24	0.44291	0.035909	TRUE
cg19893132	chr12	124940664	124940663	rs61179054:125425192:T:C	124940646	124940646	0	4.64147e-26	-0.467617	0.0362793	FALSE
cg25279553	chr19	10334140	10334139	rs2278442:10444826:G:A	10334150	10334150	0	3.11848e-23	0.732289	0.0618871	FALSE
cg25469936	chr20	60877456	60877455	rs6015875:59452083:C:G	60877027	60877027	0	5.08984e-27	0.426459	0.0321879	FALSE
cg07092448	chr1	151790738	151790737	rs1521185:151764049:A:G	151791573	151791573	0	5.16238e-27	0.525309	0.0396557	FALSE
cg10953003	chr1	23868980	23868979	exm31621	23874672	23874672	0	1.53503e-26	0.513569	0.0392958	FALSE
cg18109485	chr11	94021225	94021224	rs2456556:93707642:A:G	93974476	93974476	0	7.72601e-26	0.43079	0.0336383	FALSE
cg12084952	chr1	23868490	23868489	rs143150363:24190106:C:G	23863616	23863616	0	5.24741e-25	0.685856	0.0548886	FALSE
cg09179589	chr4	139189253	139189252	rs7654084:140105688:T:G	139184534	139184534	0	3.16851e-23	0.388433	0.0328343	FALSE
cg27653765	chr1	153348168	153348167	rs5777857:153312250:GA:G	153339774	153339775	0	1.65258e-26	-1.09962	0.084215	TRUE
cg09771827	chr3	186584099	186584098	rs13326516:186301840:T:G	186584051	186584051	0	1.20457e-24	-0.629417	0.0509214	FALSE
cg11673244	chr22	21652812	21652811	rs71188223:22013353:GA:G	21659064	21659065	0	1.09599e-23	-0.366825	0.0305628	FALSE
cg00496228	chr4	186436146	186436145	rs73873608:187353459:C:T	186432305	186432305	0	5.72647e-30	1.30372	0.0907865	TRUE
cg18207212	chr7	108348069	108348068	rs1016149:107971621:T:G	108331177	108331177	0	3.2567e-26	0.833692	0.0643928	FALSE
cg22334681	chr3	14216394	14216393	rs58199981:14257816:T:G	14216316	14216316	0	2.99124e-36	-1.03817	0.0618597	TRUE
cg24013761	chr1	94808614	94808613	rs6686047	94808408	94808408	0	1.74849e-25	-0.333088	0.0262815	FALSE
cg06844165	chr17	3865306	3865305	rs2532947	3865385	3865385	0	3.9233e-26	0.390362	0.0302215	FALSE
cg20584566	chr1	156930681	156930680	rs868187:156906910:C:T	156937118	156937118	0	2.08425e-29	-0.636475	0.0449871	FALSE
cg10636144	chr8	1507599	1507598	rs11136403:1455734:T:C	1507568	1507568	0	6.09801e-28	-0.343163	0.0252417	FALSE
cg02496470	chr1	91530099	91530098	rs11164915:92006623:C:T	91541066	91541066	0	2.10826e-25	-0.614098	0.0485703	FALSE
cg17608911	chr19	52734159	52734158	rs7250045:53237002:C:T	52733749	52733749	0	8.44251e-26	-0.376794	0.0294551	FALSE
cg08844527	chr2	741888	741887	rs4854365:741346:A:G	741346	741346	0	3.15748e-31	-0.550197	0.0370785	FALSE
cg25472462	chr7	2476561	2476560	rs73673845:2516178:G:A	2476544	2476544	0	2.7972e-28	0.391364	0.0285199	TRUE
cg11332363	chr19	53520746	53520745	rs11084261	53520981	53520981	0	4.32085e-32	0.351752	0.0231892	FALSE
cg12919720	chr20	954059	954058	rs6086607:934003:A:G	953360	953360	0	2.57647e-30	0.612013	0.0422314	FALSE
cg23761970	chr22	42369704	42369703	rs67414998:42766783:CA:C	42370777	42370778	0	1.11342e-26	0.549592	0.0418846	TRUE
cg13282195	chr8	143578603	143578602	rs34979030:144684387:ATCT:A	143602217	143602220	0	8.8902e-25	-0.685595	0.0552459	FALSE
cg21634123	chr13	110471950	110471949	rs2391832:111123730:T:C	110471383	110471383	0	7.75795e-24	0.415083	0.0344228	FALSE
cg02216881	chr4	76306010	76306009	rs1912833:77242825:T:A	76321672	76321672	0	1.08183e-24	-0.278437	0.0224945	TRUE
cg13550731	chr2	171687393	171687392	rs11678984:172535848:T:G	171679338	171679338	0	1.24774e-25	0.351296	0.0275988	FALSE
cg18151487	chr10	102715584	102715583	rs10786705	102717948	102717948	0	2.47825e-23	-0.248604	0.020944	FALSE
cg01364799	chr7	75994049	75994048	rs62475304:75623361:C:G	75994043	75994043	0	4.85741e-27	0.354145	0.0267145	FALSE
cg22775138	chr10	133195316	133195315	rs372058060:134999356:GGGAGA:G	133185852	133185857	0	1.03355e-23	-0.272806	0.0227114	FALSE
cg24590165	chr10	92720641	92720640	rs10882104:94470515:T:C	92710758	92710758	0	1.39619e-24	-0.383107	0.0310545	FALSE
cg15771369	chr2	8324772	8324771	rs2630744:8464827:T:A	8324697	8324697	0	4.42511e-23	0.408729	0.034709	FALSE
cg07422416	chr8	8893747	8893746	rs13251163:8756117:T:C	8898607	8898607	0	2.7491e-26	0.71693	0.0552567	FALSE
cg10057126	chr4	76898640	76898639	exm407891	76897395	76897395	0	5.99591e-26	0.547513	0.0426155	FALSE
cg08705697	chr13	67230613	67230612	rs1570892:67803436:A:C	67229304	67229304	0	4.6743e-26	0.292163	0.022669	FALSE
cg14575602	chr2	176268995	176268994	rs41475454:177129407:T:A	176264679	176264679	0	1.1446e-23	-0.464144	0.0386939	FALSE
cg08923594	chr1	7402117	7402116	rs845204:7465286:G:A	7405226	7405226	0	5.02895e-24	-0.57315	0.0472556	FALSE
cg10237277	chr10	48494992	48494991	rs10776610	48495199	48495199	0	1.85826e-29	-0.392807	0.0277273	TRUE
cg07925738	chr1	16521345	16521344	rs277462	16521337	16521337	0	1.40463e-25	0.373712	0.0294043	TRUE
cg06833030	chr9	121882084	121882083	rs7037739:124644057:A:T	121881778	121881778	0	4.56215e-25	0.505535	0.0403841	FALSE
cg09331144	chr1	1240997	1240996	rs77994686:1170982:C:A	1235602	1235602	0	7.14323e-26	-0.604103	0.0471245	FALSE
cg21399778	chr2	241148469	241148468	rs2190656:242085008:G:A	241145593	241145593	0	7.74172e-25	-0.417811	0.0336069	TRUE
cg03249457	chr3	134145440	134145439	rs9882128	134155067	134155067	0	1.35297e-24	-0.238349	0.0193125	FALSE
cg26267481	chr5	33440135	33440134	rs78347783:33454328:G:A	33454223	33454223	0	6.6071e-24	0.452728	0.0374638	FALSE
cg03716984	chr10	52778746	52778745	rs60709250:54535301:G:A	52775541	52775541	0	1.02108e-24	0.451608	0.036457	FALSE
cg09824328	chr1	42959742	42959741	rs71654267:43433066:G:A	42967395	42967395	0	1.7092e-24	-1.16591	0.09476	FALSE
cg11804293	chr4	89135105	89135104	rs62306397:90055083:G:A	89133932	89133932	0	1.16504e-28	1.15609	0.0833771	FALSE
cg15903421	chr9	114505181	114505180	rs1535965:117273208:C:T	114510928	114510928	0	4.59045e-31	0.659341	0.0446202	FALSE
cg23726526	chr9	93949035	93949034	rs13291289:96720778:C:T	93958496	93958496	0	9.99898e-27	0.31812	0.0242117	FALSE
cg00463901	chr6	163331539	163331538	rs6934062:163743050:C:G	163322018	163322018	0	1.9174e-24	-1.39367	0.113443	FALSE
cg26869047	chr15	90955377	90955376	rs16945091:91499081:A:T	90955851	90955851	0	1.76054e-24	1.02611	0.0834306	FALSE
cg01378667	chr15	26866765	26866764	rs7496866	26857053	26857053	0	6.11553e-25	0.461574	0.037013	FALSE
cg15721243	chr19	52858196	52858195	rs8100490:53361379:C:T	52858126	52858126	0	5.95674e-28	-0.728701	0.0535851	TRUE
cg10807101	chr1	109739653	109739652	rs1332018:110282972:G:T	109740350	109740350	0	1.32374e-25	-0.352253	0.0276949	FALSE
cg15452366	chr22	17198960	17198959	rs17807317	17199629	17199629	0	1.45386e-25	-0.63016	0.0496039	FALSE
cg27540604	chr22	42649985	42649984	rs2071847	42631624	42631624	0	5.53226e-20	-1.50841	0.1421	FALSE
cg07136909	chr11	71567849	71567848	rs71473841:71276831:C:G	71565785	71565785	0	6.19484e-26	-0.363985	0.0283423	TRUE
cg05010058	chr2	65057129	65057128	rs10605604:65277366:CATTT:C	65050232	65050236	0	9.74479e-24	0.41775	0.0347505	TRUE
cg17187183	chr4	54227668	54227667	rs4635872:55099041:C:A	54232874	54232874	0	1.83175e-25	0.406349	0.0320811	FALSE
cg00991379	chr12	118161137	118161136	rs1622210:118586700:A:G	118148895	118148895	0	1.47517e-28	-0.626407	0.0453027	FALSE
cg07889765	chr10	94363403	94363402	rs11187900:96108364:T:G	94348607	94348607	0	3.60131e-29	-0.454571	0.0323349	FALSE
cg21764456	chr16	10683221	10683220	rs2248002:10777608:C:T	10683751	10683751	0	3.69244e-24	0.281768	0.0231359	FALSE
cg13421331	chr17	67697289	67697288	rs1318	67695266	67695266	0	1.29062e-38	-1.54667	0.0872759	FALSE
cg12727528	chr15	101652326	101652325	rs572705	101655983	101655983	0	1.1292e-24	0.299594	0.0242173	FALSE
cg06867482	chr16	88755498	88755497	rs4782346:88822095:C:G	88755687	88755687	0	1.45336e-27	0.580701	0.043164	FALSE
cg19396074	chr10	86441660	86441659	rs4523603:88227579:G:A	86467822	86467822	0	2.01424e-23	-0.576515	0.048432	FALSE
cg20703997	chr1	4027617	4027616	rs3813810:4088339:C:A	4028279	4028279	0	3.40645e-29	0.481739	0.0342452	FALSE
cg08592979	chr4	760151	760150	rs75724417:757921:C:T	764133	764133	0	1.59936e-33	-1.19094	0.0757625	FALSE
cg12311346	chr5	56909008	56909007	rs2591963:56237135:T:A	56941308	56941308	0	8.39109e-27	0.542039	0.0411645	FALSE
cg21550612	chr6	31126409	31126408	rs3909110:31096182:T:C	31128405	31128405	0	4.20827e-28	0.424426	0.0310804	FALSE
cg13219804	chr17	34412305	34412304	rs159269:32732829:G:A	34405810	34405810	0	1.76818e-23	-0.378761	0.0317627	FALSE
cg19698084	chr10	89701528	89701527	rs12250365:91532179:G:A	89772422	89772422	0	9.06873e-26	0.22268	0.0174234	FALSE
cg25654768	chr7	100975654	100975653	rs10259847:100553523:G:C	100961394	100961394	0	1.67957e-27	0.579818	0.0431741	TRUE
cg20636526	chr6	32337369	32337368	rs533885:32293152:A:G	32325375	32325375	0	3.44571e-26	0.347784	0.0268813	FALSE
cg13134475	chr1	30824252	30824251	rs4012688:31294939:C:CCCT	30822092	30822092	0	1.03839e-34	0.702955	0.0434464	TRUE
cg25974450	chr22	39592245	39592244	rs5757742:39992786:T:C	39596781	39596781	0	2.4605e-28	-1.18951	0.0865513	FALSE
cg01427815	chr1	165842748	165842747	rs6426941:165811486:C:A	165842249	165842249	0	1.10456e-25	-0.368698	0.0289209	FALSE
cg18826875	chr16	4788636	4788635	rs759992:4838495:A:G	4788494	4788494	0	3.85907e-26	0.610677	0.0472683	FALSE
cg24672951	chr20	62368729	62368728	rs115452596:60943010:G:A	62367954	62367954	0	8.7326e-30	0.899939	0.0629728	TRUE
cg03856973	chr22	43344225	43344224	rs2744880:43740244:T:C	43344238	43344238	0	3.87636e-24	-0.269071	0.0221077	FALSE
cg20660182	chr2	111120058	111120057	rs36018702:111928373:A:C	111170796	111170796	0	1.3387e-23	-0.504873	0.0421787	FALSE
cg10378758	chr21	43851835	43851834	rs4819326:45269753:A:G	43849872	43849872	0	5.04349e-25	-0.35607	0.0284814	FALSE
cg00410788	chr1	201888629	201888628	rs67531894:201877904:C:T	201908776	201908776	0	5.63431e-26	0.356444	0.0277219	FALSE
cg25364880	chr3	44338387	44338386	rs35010588:44524142:A:AC	44482650	44482650	0	7.08582e-25	0.430655	0.0346	FALSE
cg10452423	chr11	116553644	116553643	rs951839	116539071	116539071	0	2.90254e-27	-0.913926	0.0685074	FALSE
cg01044608	chr19	57320467	57320466	rs4801214:57829823:C:T	57318455	57318455	0	4.98164e-29	-0.783936	0.0559755	FALSE
cg06431347	chr2	235027111	235027110	rs10199034:235935809:G:C	235027165	235027165	0	5.31437e-24	-0.365219	0.0301342	FALSE
cg06711259	chr22	38699894	38699893	rs2267393:39101619:G:C	38705614	38705614	0	3.50994e-24	0.536926	0.0440571	FALSE
cg01202455	chr2	10375869	10375868	rs11684791:10512864:A:C	10372738	10372738	0	3.8783e-24	-0.292717	0.0240507	FALSE
cg12767180	chr21	45742423	45742422	rs56322208:47051035:G:A	45631121	45631121	0	3.27635e-23	0.445495	0.0376751	FALSE
cg14236618	chr17	13595045	13595044	rs9906327:13498351:C:T	13595034	13595034	0	2.30778e-25	0.52793	0.0418036	FALSE
cg11878365	chr8	6834866	6834865	rs2951851:6693495:T:G	6835973	6835973	0	6.38598e-25	0.327381	0.0262671	FALSE
cg25565276	chr2	222656157	222656156	rs2044537:223520978:A:G	222656259	222656259	0	1.46561e-25	0.359978	0.0283391	FALSE
cg20800221	chr12	113005986	113005985	rs929291	113006613	113006613	0	8.00086e-24	0.524741	0.0435348	FALSE
cg10956864	chr2	241893032	241893031	rs13015845:242839974:C:T	241897823	241897823	0	7.72338e-25	0.312004	0.0250954	FALSE
cg25054828	chr17	74776588	74776587	rs9915279:72772848:T:C	74776709	74776709	0	3.4435e-24	0.279036	0.0228903	FALSE
cg00483446	chr3	66998351	66998350	rs4856833:67048762:T:C	66998338	66998338	0	3.98297e-23	0.255077	0.0216296	TRUE
cg17731992	chr6	31357221	31357220	rs9266209:31325004:G:A	31357227	31357227	0	1.80485e-25	0.496135	0.0391622	FALSE
cg23102195	chr5	28927500	28927499	rs13189582:28926604:T:C	28926497	28926497	0	2.40161e-25	-0.605736	0.0479892	FALSE
cg06835125	chr2	105180913	105180912	rs6710490:105797265:A:G	105180808	105180808	0	7.4487e-24	0.227836	0.0188841	FALSE
cg03916912	chr11	95789671	95789670	rs142472993:95507872:TATAAGA:T	95774708	95774714	0	1.09133e-26	0.305768	0.0232969	FALSE
cg25272143	chr11	62444519	62444518	rs10897276:62209534:G:A	62442062	62442062	0	6.37701e-24	-0.620789	0.0513466	FALSE
cg06272768	chr1	110717168	110717167	rs35294561:111280629:T:A	110738007	110738007	0	3.38725e-28	-0.444969	0.0325004	TRUE
cg22557240	chr18	79547538	79547537	rs55784210:77306633:A:C	79546633	79546633	0	1.7737e-24	-0.393813	0.032023	TRUE
cg09094121	chr1	68231874	68231873	rs2566774:68694877:T:C	68229194	68229194	0	8.4509e-27	0.326253	0.0247791	FALSE
cg26455554	chr1	202002678	202002677	rs59698324:201965855:C:T	201996727	201996727	0	3.1617e-26	-0.64653	0.0499182	FALSE
cg00664222	chr8	123922496	123922495	rs746745:124934758:A:C	123922518	123922518	0	1.10163e-25	0.272429	0.0213688	FALSE
cg24920358	chr1	39738614	39738613	rs1046988	39753393	39753393	0	6.85448e-25	0.339609	0.0272733	FALSE
cg06345411	chr11	134149507	134149506	rs597320:134019361:G:A	134149466	134149466	0	7.30614e-28	0.870662	0.0641816	FALSE
cg20167491	chr18	13165938	13165937	rs4797729:13176586:T:C	13176587	13176587	0	3.50661e-28	-0.403791	0.0295049	FALSE
cg06483076	chr3	194685730	194685729	rs7627762:194406119:C:A	194685390	194685390	0	7.13366e-27	0.351317	0.0266269	FALSE
cg11748577	chr10	89392524	89392523	rs303213:91161082:T:C	89401325	89401325	0	1.26796e-27	0.517665	0.0384149	FALSE
cg03400349	chr7	46129682	46129681	rs10499642:46170512:C:T	46130914	46130914	0	2.31307e-26	-0.473499	0.0364157	FALSE
cg26681822	chr4	38856941	38856940	rs12503376:38878094:C:A	38876473	38876473	0	4.45359e-25	-0.516723	0.0412651	FALSE
cg11470028	chr2	189098148	189098147	rs142181065:189975951:CAT:C	189111225	189111227	0	8.18205e-30	-0.870898	0.0608951	TRUE
cg18294158	chr7	104208740	104208739	rs4729960:103737659:G:A	104097212	104097212	0	1.90973e-25	-0.367525	0.0290315	FALSE
cg22775635	chr6	6851135	6851134	rs4960252:6851439:A:C	6851206	6851206	0	2.16633e-26	0.44889	0.0344948	FALSE
cg15686842	chr1	100895114	100895113	rs12740435:101357822:C:A	100892266	100892266	0	5.87051e-24	0.198684	0.0164153	FALSE
cg12396344	chr12	69331665	69331664	rs317687:69724909:T:A	69331129	69331129	0	2.12558e-25	-0.366204	0.0289669	FALSE
cg00757327	chr12	48997124	48997123	exm999341	48996894	48996894	0	4.17936e-25	0.205064	0.0163627	FALSE
cg15365353	chr5	136768889	136768888	rs726847	136736416	136736416	0	4.96864e-24	-0.283975	0.0234097	TRUE
cg06645081	chr15	85010590	85010589	rs35000527:85553781:A:G	85010550	85010550	0	1.38484e-26	-0.762234	0.0582477	TRUE
cg23424003	chr7	101362755	101362754	rs12534721:101019378:A:G	101376097	101376097	0	4.12083e-24	-0.426686	0.0350864	FALSE
cg15469871	chr10	27252490	27252489	rs1144510:27535017:T:C	27246088	27246088	0	1.45655e-25	0.404505	0.0318419	FALSE
cg12507030	chr19	31149289	31149288	rs4804949:31652767:T:C	31161861	31161861	0	2.28426e-24	0.292253	0.0238443	FALSE
cg00302270	chr21	37086640	37086639	rs2835599:38466937:G:T	37094637	37094637	0	4.06651e-24	-0.348123	0.0286211	FALSE
cg10475458	chr9	70870159	70870158	rs3812530:73485048:G:A	70870132	70870132	0	7.95314e-25	-0.415758	0.0334535	FALSE
cg20296596	chr4	166817022	166817021	rs2318490:167720077:A:G	166798926	166798926	0	2.05958e-28	0.503014	0.0365229	FALSE
cg04788957	chr10	103678251	103678250	rs12357919:105438112:T:C	103678354	103678354	0	8.24118e-28	-0.370288	0.0273357	FALSE
cg07730685	chr11	71403185	71403184	rs1540130:71129192:C:G	71418146	71418146	0	7.0619e-26	0.368762	0.028762	TRUE
cg20257761	chr19	8456752	8456751	rs1055554:8503621:T:G	8438737	8438737	0	7.61896e-26	0.440784	0.0344125	FALSE
cg23170091	chr3	195763224	195763223	rs78151003:195489534:G:C	195762663	195762663	0	1.72876e-24	0.438809	0.0356699	FALSE
cg18385770	chr1	197357197	197357196	rs10717605:197309622:GA:G	197340492	197340493	0	3.06796e-24	-0.496772	0.0406894	TRUE
cg12128614	chr20	1299698	1299697	rs912108:1272405:G:A	1291761	1291761	0	1.42686e-22	-0.255038	0.0220129	FALSE
cg26885274	chr9	93095667	93095666	rs4077822:95859739:T:C	93097457	93097457	0	1.98061e-28	0.292429	0.0212229	FALSE
cg07492962	chr19	4173319	4173318	rs4807546	4182063	4182063	0	1.06246e-27	1.76679	0.13083	FALSE
cg24569082	chr6	45920852	45920851	rs2105168:45895095:T:C	45927358	45927358	0	5.81012e-24	0.289883	0.0239468	FALSE
cg09433222	chr1	67135140	67135139	rs12044149:67600686:G:T	67135003	67135003	0	5.18068e-27	0.502154	0.0379094	FALSE
cg06224766	chr8	119487231	119487230	rs10102359:120468568:C:T	119456328	119456328	0	6.04194e-26	0.412209	0.0320872	FALSE
cg10911889	chr6	125749657	125749656	rs9388454:126115383:A:C	125794237	125794237	0	1.87122e-23	0.264087	0.0221632	FALSE
cg08562149	chr19	35666818	35666817	rs4806187:36149761:A:G	35658859	35658859	0	3.2346e-23	-0.33035	0.0279325	FALSE
cg08017756	chr2	100322823	100322822	rs12621892:100947124:G:C	100330662	100330662	0	3.35092e-25	-0.545153	0.0433754	FALSE
cg11598255	chr5	177370640	177370639	rs10051765:176799992:T:C	177372991	177372991	0	1.83881e-25	0.36103	0.0285046	FALSE
cg02630277	chr12	10551476	10551475	rs11053847:10678710:C:T	10526111	10526111	0	2.25673e-24	0.25809	0.0210536	FALSE
cg08162294	chr1	201154639	201154638	rs4915486:201110963:C:T	201141835	201141835	0	1.37622e-24	0.187517	0.0151972	FALSE
cg14106819	chr19	49451955	49451954	rs34269663:49961475:CA:C	49458218	49458219	0	5.11646e-24	0.515773	0.0425347	TRUE
cg22199238	chr11	613858	613857	rs2740380:617537:C:T	617537	617537	0	2.64789e-25	-0.37253	0.0295507	FALSE
cg14991110	chr10	80132389	80132388	rs2789684:81893877:C:T	80134121	80134121	0	1.12442e-23	0.271269	0.0226092	FALSE
cg12250896	chr10	132187609	132187608	rs7072915:134011293:G:T	132197789	132197789	0	2.16977e-27	1.13618	0.0848653	FALSE
cg06049002	chr12	120115953	120115952	rs113566038:120543715:C:T	120105911	120105911	0	2.10787e-32	0.943625	0.0617222	TRUE
cg15891757	chr7	2204427	2204426	rs1639910:2243983:T:C	2204348	2204348	0	6.8946e-24	-0.511432	0.0423458	FALSE
cg23625312	chr11	18013080	18013079	rs3741200:18034696:A:G	18013149	18013149	0	1.65738e-24	0.521151	0.0423397	FALSE
cg08589960	chr16	83953151	83953150	rs2255554:83988306:A:T	83954701	83954701	0	9.18758e-25	0.664318	0.0535545	FALSE
cg13084299	chr10	100528555	100528554	rs2489053:102353341:T:C	100593584	100593584	0	7.36189e-26	0.359588	0.0280613	FALSE
cg06852058	chr15	34206049	34206048	rs79340900:34441273:C:G	34149072	34149072	0	1.69753e-28	0.66525	0.048192	FALSE
cg20955417	chr1	182085270	182085269	rs10911013:182051119:C:T	182081984	182081984	0	1.26881e-27	-0.339056	0.0251609	FALSE
cg06012090	chr9	4518512	4518511	rs10117861:4518484:A:G	4518484	4518484	0	2.22174e-26	0.773846	0.0594847	FALSE
cg09135706	chr11	46635843	46635842	rs10838610:46686260:G:A	46664710	46664710	0	1.77954e-24	-0.959249	0.0780052	FALSE
cg16958594	chr6	30914932	30914931	rs2535339:30839430:C:T	30871653	30871653	0	1.42817e-26	-0.371984	0.0284369	FALSE
cg10239804	chr12	48104588	48104587	rs7295580:48492193:T:C	48098410	48098410	0	1.49424e-23	-0.397443	0.0332532	FALSE
cg12685693	chr7	35035071	35035070	rs73095530:35085919:T:C	35046307	35046307	0	6.87725e-23	-0.521093	0.0445214	FALSE
cg03453431	chr7	157432874	157432873	rs12698056:157220872:G:A	157428178	157428178	0	5.34976e-24	-0.300799	0.0248211	FALSE
cg26544448	chr13	49444681	49444680	rs4942830:50019376:T:A	49445240	49445240	0	4.31036e-23	0.234227	0.0198832	TRUE
cg01567173	chr1	239955051	239955050	rs6693510:240118752:A:G	239955452	239955452	0	7.09393e-24	0.484665	0.0401449	FALSE
cg02978139	chr4	20728871	20728870	rs112956417:20736416:A:AAAAC	20734793	20734793	0	1.01626e-24	0.375181	0.0302854	FALSE
cg06161952	chr18	47853223	47853222	rs4940127:45466627:T:C	47940256	47940256	0	4.50472e-25	-0.685458	0.0547482	FALSE
cg07798295	chr16	89649432	89649431	rs34344257:89740823:C:T	89674415	89674415	0	6.00832e-25	-0.406863	0.0326183	FALSE
cg22325292	chr17	82750492	82750491	17:80708826:C:CCCCTGT	82750950	82750950	0	5.5922e-25	0.254951	0.0204204	FALSE
cg02847425	chr7	76515964	76515963	rs2110464	76508058	76508058	0	1.50415e-24	-1.55113	0.125857	FALSE
cg05552874	chr10	89393387	89393386	rs74945792:91152321:C:CTTA	89392564	89392564	0	6.59746e-30	0.678665	0.0473365	FALSE
cg05373263	chr2	3059344	3059343	rs13029655:3063126:A:G	3059354	3059354	0	4.15483e-24	-0.274572	0.0225805	FALSE
cg02473606	chr12	131829660	131829659	rs7487262	131852355	131852355	0	1.92802e-25	0.407468	0.0321906	FALSE
cg16730084	chr8	124930495	124930494	rs11776042:125941497:A:G	124929255	124929255	0	4.64514e-24	0.280195	0.0230773	FALSE
cg22589137	chr13	94992468	94992467	rs1925864:95641959:C:G	94989705	94989705	0	5.54285e-27	-0.553079	0.0417886	FALSE
cg18811423	chr2	55693960	55693959	rs782584:55921116:C:G	55693981	55693981	0	2.77233e-25	0.276412	0.0219391	FALSE
cg12440927	chr7	157999030	157999029	rs10258292:157788972:C:G	157996280	157996280	0	4.57711e-23	0.470545	0.039977	FALSE
cg16407947	chr10	5888581	5888580	rs6602322:5930579:G:A	5888616	5888616	0	6.71785e-28	1.03079	0.0759088	FALSE
cg24508561	chr11	110295881	110295880	rs1676535	110295406	110295406	0	2.75684e-24	0.327336	0.0267732	FALSE
cg22334632	chr19	47049454	47049453	rs1862499	47046533	47046533	0	1.0981e-24	0.432243	0.034927	FALSE
cg12724532	chr5	175468430	175468429	rs35806545:174895375:AG:A	175468372	175468373	0	2.70975e-24	-0.348797	0.0285221	TRUE
cg19717773	chr7	2807921	2807920	rs2644272:2856443:T:G	2816809	2816809	0	9.32124e-34	-0.476577	0.030144	FALSE
cg09709915	chr8	25670663	25670662	rs35375671:25509974:G:A	25652458	25652458	0	1.08742e-16	-1.17932	0.125966	FALSE
cg14340782	chr18	73626853	73626852	rs72974660:71304848:C:G	73637613	73637613	0	4.21677e-24	-0.300494	0.0247172	FALSE
cg07315426	chr7	158488846	158488845	rs10274893:158284242:A:T	158491550	158491550	0	3.82167e-27	-0.419742	0.0315697	FALSE
cg07365439	chr13	19007607	19007606	rs4770542:19575064:G:A	19000924	19000924	0	5.53566e-24	-0.38993	0.0321906	FALSE
cg09445979	chr11	108853874	108853873	rs35433812:108734561:TA:T	108863834	108863835	0	2.79153e-25	0.752509	0.0597329	TRUE
cg22530927	chr7	135978227	135978226	rs61674238:135642255:GA:G	135957507	135957508	0	2.75195e-28	-1.05364	0.076767	FALSE
cg11524174	chr10	60201120	60201119	rs6479698:61956999:T:C	60197241	60197241	0	2.28223e-25	0.247871	0.0196246	FALSE
cg23855392	chr15	79897441	79897440	rs71874818:80189058:GCGTGCGCGCGCCGGGAGGGGAAA:G	79896716	79896739	0	2.8121e-15	1.05703	0.119933	FALSE
cg21534766	chr21	21145907	21145906	rs12483298	21145779	21145779	0	2.39657e-23	0.422168	0.0355498	FALSE
cg27625637	chr6	170583818	170583817	rs3823298:170877391:G:C	170568303	170568303	0	6.79271e-24	-0.339474	0.0281023	FALSE
cg20174711	chr6	170551432	170551431	rs144985230:170877541:TTTG:T	170568453	170568456	0	2.08973e-25	-0.494845	0.0391339	TRUE
cg08743050	chr11	113243215	113243214	rs586903	113240224	113240224	0	1.10038e-27	-0.957343	0.0709208	FALSE
cg09973771	chr2	1047719	1047718	rs7575149:1039752:G:T	1044066	1044066	0	2.21434e-41	-1.11507	0.0591777	FALSE
cg08401837	chr2	28956201	28956200	rs112246861:29116882:C:A	28894016	28894016	0	1.70546e-24	-0.680973	0.0553449	TRUE
cg01465880	chr9	137029639	137029638	rs7047770	137036493	137036493	0	7.89024e-25	0.449923	0.0361988	FALSE
cg15878199	chr5	175468514	175468513	rs1508763	175466554	175466554	0	2.04274e-24	-0.78379	0.0638532	FALSE
cg20307385	chr11	47425813	47425812	rs7103648:47461783:A:G	47440232	47440232	0	1.77145e-27	0.337494	0.0251466	FALSE
cg10034588	chr2	231527345	231527344	rs113387157:232386956:G:A	231522245	231522245	0	9.38504e-27	-0.578831	0.0440196	FALSE
cg02673623	chr6	170135348	170135347	rs719960	170135116	170135116	0	7.91792e-25	0.300246	0.0241575	FALSE
cg07694386	chr16	29961173	29961172	rs11150579:30000330:T:G	29989009	29989009	0	2.55857e-24	0.459027	0.0375073	FALSE
cg02216946	chr3	38844075	38844074	rs6785759:38873242:G:T	38831751	38831751	0	6.57894e-27	-0.460544	0.0348706	FALSE
cg05382480	chr16	19595267	19595266	rs143393299:19610107:T:TA	19598785	19598785	0	1.02589e-24	0.42986	0.0347036	FALSE
cg16837545	chr6	120056270	120056269	rs62425797:120380043:C:T	120058897	120058897	0	2.11448e-27	0.59055	0.0440966	TRUE
cg04424544	chr9	135301877	135301876	rs4841962	135303357	135303357	0	1.31554e-23	-0.259361	0.0216627	FALSE
cg23544223	chr18	12777788	12777787	rs8096138:12808140:C:G	12808141	12808141	0	1.02749e-23	-0.631895	0.0526018	FALSE
cg11150807	chr10	42859455	42859454	rs2796557:43358279:A:G	42862831	42862831	0	1.33274e-29	0.467494	0.0328726	FALSE
cg01444051	chr8	143197128	143197127	rs7464213	143202529	143202529	0	1.3774e-23	-0.424961	0.0355163	FALSE
cg13784833	chr13	111114435	111114434	rs71127995:111772851:GACACGCAC:G	111120504	111120512	0	1.48799e-23	-0.447914	0.0374738	TRUE
cg23598052	chr4	176321752	176321751	rs2278904:177248622:C:G	176327471	176327471	0	1.79587e-24	-0.474366	0.0385796	FALSE
cg00085434	chr11	14905944	14905943	rs1562902	14896670	14896670	0	1.54359e-24	0.528927	0.0429312	FALSE
cg01466164	chr8	2623759	2623758	rs142740209:2480450:G:GGA	2623362	2623362	0	4.88801e-24	0.500902	0.0412832	FALSE
cg04836423	chr10	12730042	12730041	rs151112881:12771928:T:TCGTCC	12729929	12729929	0	8.61042e-27	0.338969	0.0257508	TRUE
cg06542216	chr8	94949948	94949947	rs726816:95968413:T:G	94956185	94956185	0	2.64079e-23	-0.268653	0.0226527	FALSE
cg17154174	chr2	3659612	3659611	rs6760466:3707136:T:C	3659546	3659546	0	3.33912e-33	1.15124	0.0738164	FALSE
cg04613313	chr13	78609689	78609688	rs2765065:79182699:A:G	78608564	78608564	0	9.29277e-27	-0.442128	0.0336193	FALSE
cg20639774	chr16	88707371	88707370	rs2340984:88799288:G:A	88732880	88732880	0	1.28235e-25	-0.400811	0.0314998	FALSE
cg00979937	chr17	50920771	50920770	rs140611139:49004375:C:CT	50927014	50927014	0	1.23928e-27	0.731789	0.0542896	TRUE
cg16791036	chr19	45875769	45875768	rs28678581:46382745:T:C	45879487	45879487	0	3.39869e-24	0.751545	0.0616411	FALSE
cg08508337	chr8	143578438	143578437	rs10094377:144684150:T:C	143601980	143601980	0	2.37874e-25	-1.5247	0.120779	FALSE
cg11898502	chr22	46256697	46256696	rs7288821:46666575:T:C	46270678	46270678	0	1.03783e-27	-0.855916	0.0633622	FALSE
cg13131483	chr19	21587076	21587075	rs12973815:21778254:G:C	21595452	21595452	0	1.82872e-27	-0.692628	0.0516274	TRUE
cg18787181	chr3	14303728	14303727	rs9883639	14304207	14304207	0	1.56014e-24	-0.56144	0.0455766	TRUE
cg18588145	chr2	20510195	20510194	rs342078:20702315:G:A	20502555	20502555	0	1.02313e-22	-0.408747	0.0351162	FALSE
cg24955824	chr5	3393996	3393995	rs34247943:3406640:C:CT	3406526	3406526	0	6.53618e-25	-0.432986	0.0347507	FALSE
cg21947136	chr1	23194817	23194816	rs667329:23515256:C:T	23188763	23188763	0	4.89432e-26	-0.933926	0.0725056	FALSE
cg15318792	chr7	73842716	73842715	rs374174740:73242908:C:CT	73828578	73828578	0	3.36017e-23	0.554415	0.0469026	FALSE
cg11621586	chr10	69124915	69124914	rs9299502:70876934:C:T	69117178	69117178	0	6.81634e-24	0.397928	0.0329428	FALSE
cg07648405	chr7	68177163	68177162	rs12333513:67642159:G:C	68177172	68177172	0	8.1946e-25	0.376171	0.03028	TRUE
cg24352561	chr7	1041433	1041432	rs75280240:1058511:C:T	1018875	1018875	0	3.47234e-27	-0.954584	0.0717121	FALSE
cg07862031	chr1	46203157	46203156	rs28363229:46732948:C:G	46267276	46267276	0	4.53256e-25	1.01688	0.0812256	FALSE
cg03953789	chr17	80989236	80989235	rs7215688:78958251:T:C	80984451	80984451	0	7.18848e-25	-0.67908	0.0545694	FALSE
cg25755428	chr19	13764298	13764297	rs6511887:13869251:G:A	13758437	13758437	0	4.89846e-26	1.29028	0.100172	FALSE
cg21538064	chr22	17198849	17198848	rs17807317	17199629	17199629	0	7.56819e-23	-0.630185	0.0539137	FALSE
cg03384979	chr13	20161178	20161177	rs10467363:20735323:C:T	20161184	20161184	0	5.04489e-24	0.597737	0.0492849	FALSE
cg05035143	chr13	43023162	43023161	rs17553284:43597706:C:T	43023570	43023570	0	1.14324e-26	0.470006	0.0358311	FALSE
cg15696082	chr11	8909997	8909996	rs11042133:8966511:A:C	8944964	8944964	0	2.18855e-26	-1.33815	0.102843	FALSE
cg03253114	chr2	218897943	218897942	rs6723140	218909978	218909978	0	2.56851e-26	0.401545	0.0309224	FALSE
cg18735519	chr5	55233797	55233796	rs163104:54529630:A:C	55233802	55233802	0	1.99354e-27	0.496959	0.0370815	FALSE
cg26860771	chr10	58512459	58512458	rs2033149:60264741:A:T	58504981	58504981	0	2.44282e-23	0.303849	0.0255932	FALSE
cg06771610	chr13	52454616	52454615	rs4603430:53043773:A:G	52469638	52469638	0	8.02811e-28	1.09014	0.0804521	TRUE
cg02482566	chr9	36766037	36766036	rs10973064:36765523:C:T	36765526	36765526	0	8.51016e-25	-0.618463	0.0498079	FALSE
cg19563237	chr4	38856590	38856589	rs149486449:38852586:A:G	38850965	38850965	0	1.74276e-28	-0.520979	0.0377524	TRUE
cg17736989	chr17	43909672	43909671	rs1731889:41991975:T:G	43914607	43914607	0	2.08425e-23	0.233267	0.0196055	FALSE
cg16909583	chr21	43675276	43675275	rs9977076:45085829:G:A	43665948	43665948	0	4.96204e-23	0.54998	0.0467778	FALSE
cg03645661	chr12	51262884	51262883	rs1877260:51657783:A:T	51263999	51263999	0	1.03281e-31	-0.473426	0.0315114	FALSE
cg16204205	chr18	22173472	22173471	rs9951554:19583930:A:T	22003969	22003969	0	7.27336e-26	-0.616342	0.0480903	FALSE
cg07099606	chr12	132474551	132474550	rs4883583:133056570:T:C	132479984	132479984	0	5.18119e-27	-0.638354	0.0481917	FALSE
cg01895504	chr11	133021819	133021818	rs10750522:132886314:G:A	133016419	133016419	0	3.85684e-24	-0.255289	0.0209738	FALSE
cg00061907	chr11	8909939	8909938	rs3763914:8940703:G:T	8919156	8919156	0	2.67135e-25	-0.364078	0.0288835	FALSE
cg00937131	chr1	222230709	222230708	rs158713:222403611:A:C	222230269	222230269	0	6.87532e-24	-0.369462	0.0305898	FALSE
cg18135555	chr8	22275480	22275479	rs4397403	22315189	22315189	0	5.19905e-23	0.545394	0.0464177	FALSE
cg16509239	chr11	62444960	62444959	rs10897276:62209534:G:A	62442062	62442062	0	2.46678e-23	-0.372238	0.0313577	FALSE
cg07558404	chr3	195087650	195087649	rs9823497:194808411:A:C	195087682	195087682	0	2.49856e-25	-0.753009	0.0596873	FALSE
cg14562783	chr16	587311	587310	rs2269559:682297:T:C	632297	632297	0	1.92893e-23	-0.360227	0.0302442	FALSE
cg19375140	chr4	35566425	35566424	rs1346062:35539276:T:C	35537654	35537654	0	1.33724e-23	-0.442428	0.0369612	TRUE
cg01779447	chr6	29752539	29752538	rs2394685:29745439:A:G	29777662	29777662	0	1.3037e-25	0.388868	0.0305677	FALSE
cg06451878	chr1	67831941	67831940	rs12132157:68354885:C:T	67889202	67889202	0	1.53637e-22	0.455069	0.0393188	FALSE
cg24700881	chr3	120093967	120093966	rs80050568:119815458:C:A	120096611	120096611	0	1.16443e-29	0.654859	0.0459757	FALSE
cg21933652	chr5	136805924	136805923	rs6596346:136128654:C:A	136792965	136792965	0	4.5782e-24	0.401085	0.0330276	FALSE
cg04772620	chr4	94498148	94498147	rs2452561:95423030:T:C	94501879	94501879	0	4.36623e-30	1.1581	0.0803957	FALSE
cg18602373	chr4	45120289	45120288	rs1398265:45122620:A:G	45120603	45120603	0	6.5159e-23	-0.46721	0.0398879	FALSE
cg04745703	chr9	128097069	128097068	rs1891408:130860086:T:C	128097807	128097807	0	8.17573e-23	-0.784459	0.0671842	FALSE
cg07044276	chr1	246696588	246696587	rs12132303:246853820:G:A	246690518	246690518	0	9.67146e-30	-1.03803	0.0727213	FALSE
cg24792360	chr1	23868654	23868653	exm31621	23874672	23874672	0	7.28198e-27	0.509095	0.038595	FALSE
cg22877957	chr4	25161725	25161724	rs62411565:25159390:A:T	25157768	25157768	0	3.1623e-36	0.997042	0.0594428	FALSE
cg12626855	chr4	72496519	72496518	rs36179249:73345454:T:C	72479737	72479737	0	3.67275e-23	-0.379659	0.0321578	TRUE
cg06450048	chr9	216065	216064	rs529045:217397:G:A	217397	217397	0	1.71869e-23	-0.487909	0.0409	FALSE
cg07984380	chr6	32579243	32579242	rs73729129:32520092:T:A	32552315	32552315	0	2.66632e-26	-1.14261	0.0880318	TRUE
cg12223510	chr6	34603104	34603103	rs58655892:34669148:CTTCCCT:C	34701371	34701377	0	1.6773e-23	0.289043	0.0242215	TRUE
cg03324961	chr8	23748089	23748088	rs7822890:23598173:C:T	23740660	23740660	0	6.78279e-23	-0.293	0.0250287	FALSE
cg18444006	chr14	57712356	57712355	rs8012023:58182085:C:T	57715367	57715367	0	2.08499e-23	-0.491159	0.0412808	FALSE
cg24757097	chr19	56294909	56294908	rs7259945:56806348:G:T	56294979	56294979	0	2.46065e-28	1.15344	0.0839263	FALSE
cg03733263	chr8	22605355	22605354	rs11136093:22479988:C:G	22622475	22622475	0	1.78237e-24	0.217016	0.0176479	FALSE
cg04093168	chr12	57219686	57219685	rs7956686:57608433:G:A	57214650	57214650	0	2.91894e-24	0.54119	0.0442982	FALSE
cg04289385	chr6	36388049	36388048	rs9394347:36357628:A:G	36389851	36389851	0	6.35171e-24	-0.277294	0.0229343	FALSE
cg13880275	chr19	8592239	8592238	rs4804315:8646669:C:A	8581785	8581785	0	3.36755e-22	0.51066	0.0446133	FALSE
cg22128724	chr2	85175806	85175805	rs2568198:85403546:A:G	85176423	85176423	0	8.23189e-23	-0.32097	0.0274918	FALSE
cg24292351	chr19	17821533	17821532	rs112510691:17932727:A:G	17821918	17821918	0	1.60999e-23	0.220144	0.0184376	FALSE
cg04544033	chr16	825258	825257	rs61683006:874933:C:T	824933	824933	0	6.68778e-24	0.283911	0.0234977	FALSE
cg08909756	chr12	105085872	105085871	rs1196881:105485885:G:C	105092107	105092107	0	4.20598e-24	0.661979	0.0544493	FALSE
cg17475200	chr9	96720188	96720187	rs10816458:99480940:T:G	96718658	96718658	0	4.38135e-28	-0.362743	0.0265762	FALSE
cg22511161	chr15	26052419	26052418	rs17558065:26289433:A:G	26044286	26044286	0	1.54721e-22	-0.374046	0.0323215	FALSE
cg27052006	chr18	22110739	22110738	rs7232531:19692803:C:G	22112842	22112842	0	6.75207e-23	0.369032	0.0315215	FALSE
cg25368836	chr1	235299012	235299011	rs72756075:235397118:C:T	235233803	235233803	0	1.0102e-28	0.444627	0.0320126	FALSE
cg13312387	chr2	231530590	231530589	rs2916579:232421159:A:G	231556448	231556448	0	3.2114e-24	1.55659	0.127574	FALSE
cg20727362	chr22	42649947	42649946	rs2071847	42631624	42631624	0	9.40417e-26	-0.70427	0.0551305	FALSE
cg01411366	chr3	112294021	112294020	rs4622877:112012840:A:T	112293993	112293993	0	9.17737e-24	0.414194	0.0344269	FALSE
cg26875637	chr1	112395718	112395717	rs4240532:112929467:G:T	112386845	112386845	0	4.22259e-24	-0.273496	0.0224969	FALSE
cg18089426	chr14	100709634	100709633	rs72698722:101181881:C:T	100715544	100715544	0	5.25252e-23	0.391665	0.0333387	FALSE
ch.13.104351702F	chr13	104901351	104901350	rs112555942:105548895:AG:A	104896544	104896545	0	4.00939e-22	-0.292435	0.0256117	FALSE
cg00455402	chr19	21586935	21586934	rs12979255:21782229:T:C	21599427	21599427	0	4.99044e-29	-0.567384	0.0405139	FALSE
cg17420885	chr1	87134764	87134763	rs10458490:87607865:G:A	87142182	87142182	0	2.87789e-23	-0.285176	0.0240742	FALSE
cg19413350	chr8	56438509	56438508	rs13270603:57322616:C:A	56410057	56410057	0	7.7114e-25	-0.67809	0.0545397	FALSE
cg12830684	chr1	10553484	10553483	rs60354536:10569000:C:CT	10508943	10508943	0	1.97553e-23	-0.577583	0.0485089	TRUE
cg18653534	chr16	722143	722142	rs4984921:774520:C:T	724520	724520	0	2.26763e-23	-0.273913	0.0230482	FALSE
cg02251393	chr2	158795048	158795047	rs925781	158795222	158795222	0	3.11698e-16	-0.861776	0.0938189	FALSE
cg00699105	chr10	72523174	72523173	10:74321905:C:CTTTTT	72562147	72562147	0	1.45448e-26	-0.660974	0.0505406	TRUE
cg01959004	chr11	119057701	119057700	rs673768:118920453:T:C	119049741	119049741	0	2.44152e-25	0.292924	0.0232117	FALSE
cg06978036	chr21	42007980	42007979	rs1628526:43429434:G:A	42009325	42009325	0	3.04718e-30	-0.467273	0.0323055	FALSE
cg07939062	chr16	5429307	5429306	rs556079	5429167	5429167	0	2.29028e-22	0.247336	0.0214907	FALSE
cg16460462	chr3	185157321	185157320	rs35750106:184872762:CA:C	185154974	185154975	0	1.42525e-23	-0.436584	0.0365045	TRUE
cg18979862	chr14	95979716	95979715	rs7142065:96446101:C:T	95979764	95979764	0	6.25199e-23	0.250101	0.02134	FALSE
cg21983255	chr18	11909296	11909295	rs6505682:11910849:C:T	11910850	11910850	0	1.95734e-36	0.73256	0.0434621	TRUE
cg21144941	chr22	17199686	17199685	rs17807317	17199629	17199629	0	3.12474e-22	-0.546174	0.0476653	FALSE
cg15903571	chr1	3560739	3560738	rs2821060	3561338	3561338	0	1.58513e-23	0.309585	0.0259231	FALSE
cg22748895	chr2	28956570	28956569	rs112246861:29116882:C:A	28894016	28894016	0	4.09511e-37	-1.29442	0.0755931	TRUE
cg25173405	chr17	47324368	47324367	rs34654710:45403228:A:AT	47325862	47325862	0	1.01157e-23	0.503755	0.0419261	FALSE
cg18668511	chr5	141177647	141177646	rs17844646:140563579:C:T	141184004	141184004	0	2.32095e-24	-0.563191	0.0459591	FALSE
cg25996647	chr18	3282123	3282122	rs1791067	3268552	3268552	0	7.31921e-23	0.650209	0.055601	FALSE
cg07583744	chr7	69894252	69894251	rs12698821:69416085:C:A	69951099	69951099	0	4.53498e-28	0.713541	0.052299	FALSE
cg07266855	chr10	101759512	101759511	rs10883696:103697200:T:C	101937443	101937443	0	1.27623e-22	0.321627	0.0277171	FALSE
cg11737230	chr10	86399824	86399823	rs7083506:88199668:C:T	86439911	86439911	0	2.18883e-24	-0.313918	0.0255974	FALSE
cg05456789	chr11	75430923	75430922	rs2508619:75130248:T:C	75419204	75419204	0	3.79517e-26	1.21095	0.0937117	FALSE
cg21092790	chr8	116938006	116938005	rs1348794	116936602	116936602	0	7.21479e-23	0.278108	0.0237769	FALSE
cg18464296	chr11	67604601	67604600	rs3765088:67399970:C:T	67632499	67632499	0	7.6407e-26	-0.278541	0.0217469	FALSE
cg13698860	chr22	43129674	43129673	exm1614928	43133308	43133308	0	1.86084e-24	-0.189796	0.0154431	TRUE
cg12192499	chr16	70770777	70770776	rs12935645:70830299:T:C	70796396	70796396	0	1.83436e-31	0.560019	0.037513	FALSE
cg00231140	chr18	49813333	49813332	rs75478873:47310486:C:CA	49784116	49784116	0	5.85457e-27	0.710799	0.0537416	TRUE
cg21623028	chr5	420329	420328	rs11741954:421455:G:T	421340	421340	0	4.49832e-27	0.44666	0.0336615	FALSE
cg01291099	chr1	109819728	109819727	rs480419	109817260	109817260	0	7.35995e-23	-0.359693	0.0307606	TRUE
cg00769632	chr4	184734815	184734814	rs4470678:185656755:G:T	184735601	184735601	0	2.663e-24	0.331876	0.0271321	FALSE
cg20516176	chr10	69839194	69839193	rs7900421:71595087:G:C	69835331	69835331	0	3.72776e-30	-0.839049	0.0581421	FALSE
cg01609658	chr1	151722003	151722002	rs17568246:151736456:A:G	151763980	151763980	0	3.83363e-24	0.633073	0.0520074	FALSE
cg06791546	chr2	868253	868252	rs4854287:865501:T:C	869815	869815	0	1.82077e-22	-0.555609	0.0481204	FALSE
cg17828218	chr10	132099852	132099851	rs7899081:133913691:A:G	132100187	132100187	0	8.44421e-28	-0.62671	0.0462791	FALSE
cg13070963	chr15	52417802	52417801	rs1001522:52722134:C:T	52429937	52429937	0	1.61373e-24	-0.374411	0.0304074	FALSE
cg05674944	chr1	26045800	26045799	rs3008428	26050116	26050116	0	7.56818e-24	-0.453393	0.0375873	FALSE
cg13211675	chr3	182913958	182913957	rs11710878	182923089	182923089	0	1.93896e-36	1.00452	0.0595915	FALSE
cg05582740	chr18	7734942	7734941	rs608028:7693309:T:C	7693311	7693311	0	3.8331e-23	-0.376819	0.031936	FALSE
cg18844120	chr11	14893678	14893677	rs1993116	14888688	14888688	0	9.52755e-23	-0.380178	0.0326294	FALSE
cg20629183	chr17	43908463	43908462	rs3744416:41987062:A:G	43909694	43909694	0	1.02055e-29	0.494648	0.034675	FALSE
cg03187166	chr3	108088959	108088958	rs17231503	108098452	108098452	0	7.61651e-25	0.759367	0.0610671	FALSE
cg12651933	chr1	15172056	15172055	rs1883758:15503651:C:T	15177155	15177155	0	1.78957e-22	-0.257152	0.0222661	FALSE
cg13285289	chr1	238558396	238558395	rs7516101:238725567:T:C	238562267	238562267	0	1.56569e-23	-0.494643	0.0414119	FALSE
cg22153463	chr1	84997203	84997202	rs10873679	85001362	85001362	0	4.95693e-23	-0.677477	0.0576211	FALSE
cg06416764	chr19	51724715	51724714	rs11084113:52226626:T:C	51723373	51723373	0	1.03646e-24	0.483118	0.0390084	FALSE
cg02927249	chr5	147886955	147886954	rs2400439:147266794:G:A	147887231	147887231	0	6.60475e-29	0.643911	0.0461296	FALSE
cg25489524	chr15	64835775	64835774	rs1684048:65132984:G:A	64840785	64840785	0	1.56057e-22	-0.553059	0.0477958	FALSE
cg02765085	chr16	3953782	3953781	rs2238425	3953053	3953053	0	3.91008e-24	-0.290315	0.0238559	FALSE
cg22710306	chr15	89814872	89814871	rs28417429:90362292:C:T	89819060	89819060	0	1.30856e-27	0.360031	0.0267274	FALSE
cg24441185	chr18	9708100	9708099	rs1869736:9708081:T:C	9708084	9708084	0	4.59046e-23	0.313325	0.0266208	FALSE
cg08230856	chr2	45852053	45852052	rs7558378:46079213:C:T	45852074	45852074	0	5.30229e-22	-0.345903	0.0304155	FALSE
cg01324343	chr3	184017225	184017224	rs2872246:183738460:A:C	184020672	184020672	0	3.3606e-28	0.932139	0.0680767	FALSE
cg12827798	chr13	75548633	75548632	rs8192746:76140069:C:T	75565933	75565933	0	3.44274e-24	-0.326456	0.0267802	FALSE
cg12807187	chr3	71729242	71729241	rs2044609	71729586	71729586	0	1.41082e-22	-1.27949	0.110419	FALSE
cg03396939	chr17	19996644	19996643	rs12936794:19912570:C:T	20009257	20009257	0	1.54902e-32	-0.564556	0.0368038	FALSE
cg26562263	chr19	21680914	21680913	rs12979255:21782229:T:C	21599427	21599427	0	2.0583e-23	-0.465924	0.039153	FALSE
cg04285269	chr17	59619451	59619450	rs1554846:57766975:T:C	59689614	59689614	0	3.16613e-22	0.14331	0.0125092	FALSE
cg18412871	chr13	94601798	94601797	rs9301981:95250102:G:A	94597848	94597848	0	2.99891e-23	0.336362	0.0284113	FALSE
cg00711825	chr19	40609968	40609967	rs2604902:41115040:T:C	40609134	40609134	0	3.91317e-24	-0.403883	0.0331884	FALSE
cg08859206	chr1	52927103	52927102	rs1242331:53392908:A:G	52927236	52927236	0	7.56753e-22	-0.654277	0.057825	FALSE
cg00916439	chr6	31541648	31541647	rs933208:31506648:G:T	31538871	31538871	0	5.00096e-26	0.326211	0.0253324	FALSE
cg22472188	chr6	84550025	84550024	rs11752222:85260196:G:T	84550478	84550478	0	6.52843e-26	-0.514672	0.0401025	TRUE
cg01366882	chr20	61350735	61350734	rs4812314:59926321:C:A	61351265	61351265	0	1.36274e-23	0.350108	0.0292562	FALSE
cg04131680	chr17	18077310	18077309	rs854813:18003845:C:T	18100531	18100531	0	5.67401e-24	-0.500323	0.0413178	FALSE
cg17096289	chr6	31271012	31271011	rs9264625:31237960:G:C	31270183	31270183	0	8.10099e-25	0.982138	0.0790456	FALSE
cg20362170	chr11	67604973	67604972	rs12794995:67372946:G:A	67605475	67605475	0	5.08771e-25	0.505868	0.040468	FALSE
cg23034840	chr1	205813395	205813394	rs56152218:205782509:C:T	205813381	205813381	0	3.4291e-22	0.244501	0.0213661	FALSE
cg23444468	chr3	56468027	56468026	rs9856358:56465714:G:A	56431686	56431686	0	5.6196e-24	0.447617	0.0369605	FALSE
cg07170929	chr4	2953758	2953757	rs66571798:2944571:C:CGT	2942844	2942844	0	4.27198e-23	0.249095	0.0211427	TRUE
cg04986004	chr5	137649106	137649105	rs58039556:136999745:A:T	137664056	137664056	0	5.81343e-26	0.44641	0.0347326	FALSE
cg08251288	chr13	25026859	25026858	rs9634412:25600569:G:A	25026431	25026431	0	2.2743e-24	0.741253	0.0604737	TRUE
cg02511570	chr17	47325015	47325014	rs7206971	47347749	47347749	0	9.43167e-27	-0.803757	0.0611288	FALSE
cg18960289	chr10	96789680	96789679	rs7477274	96789820	96789820	0	3.25911e-36	-1.12009	0.0667993	FALSE
cg23614816	chr10	3108775	3108774	rs1132173:3150973:C:T	3108781	3108781	0	7.41774e-24	-0.26877	0.0222756	FALSE
cg14569776	chr19	46471019	46471018	rs8107491:46975167:G:A	46471910	46471910	0	6.23474e-25	0.534151	0.0428437	FALSE
cg02544614	chr20	63025766	63025765	rs11471528:61668889:A:AAAAT	63037537	63037537	0	1.88785e-25	0.327081	0.0258329	FALSE
cg13679303	chr9	93861393	93861392	rs4075733:96624645:C:T	93862363	93862363	0	1.83896e-23	-0.383866	0.0322079	FALSE
cg08670210	chr11	10541751	10541750	rs57254418:10531020:A:G	10509473	10509473	0	3.92743e-38	-0.889122	0.050725	FALSE
cg27334542	chr10	71845765	71845764	rs3061818:73598192:C:CAT	71838435	71838435	0	1.52754e-23	0.446141	0.0373388	TRUE
cg20458811	chr8	143549641	143549640	rs685028:144582305:A:C	143500135	143500135	0	1.20489e-24	-0.321821	0.0260362	FALSE
cg03377939	chr16	31159994	31159993	rs17708638:31171174:C:T	31159853	31159853	0	2.78881e-32	1.13322	0.0743504	FALSE
cg23002907	chr12	56521810	56521809	rs10876897:56920402:T:G	56526618	56526618	0	1.02803e-23	0.360674	0.0300243	FALSE
cg00857968	chr6	32838771	32838770	rs4148868:32806584:G:A	32838807	32838807	0	3.58553e-25	0.207756	0.0165447	TRUE
cg19918497	chr12	131574223	131574222	rs11246848:132059944:G:C	131575399	131575399	0	4.6811e-24	0.221232	0.0182229	FALSE
cg24558204	chr6	135055040	135055039	rs34125490:135289905:AC:A	134968767	134968768	0	3.99648e-24	0.262187	0.0215508	FALSE
cg12345672	chr7	128032606	128032605	rs68030304:127694031:A:G	128053979	128053979	0	1.14101e-21	0.254138	0.022594	FALSE
cg09065629	chr16	1659722	1659721	rs12922803:1709719:A:G	1659718	1659718	0	9.54577e-27	0.690016	0.0524861	FALSE
cg18020334	chr6	31271467	31271466	rs68037221:31237449:T:C	31269672	31269672	0	2.6006e-25	1.19795	0.0950045	FALSE
cg23601416	chr22	19962518	19962517	kgp11396666	19963684	19963684	0	1.87982e-23	-0.225616	0.0189358	FALSE
cg11793897	chr4	154745317	154745316	rs201824	154747558	154747558	0	4.44106e-23	-0.501839	0.0426179	FALSE
cg08709337	chr7	38107265	38107264	rs12539343:38143358:C:T	38103756	38103756	0	1.96797e-28	-0.716772	0.0520154	FALSE
cg15172844	chr19	48638164	48638163	rs3094287	48618991	48618991	0	1.09303e-23	-0.248706	0.0207207	FALSE
cg01568519	chr9	70668996	70668995	rs10868875:73305671:T:G	70690755	70690755	0	4.41277e-23	-0.291972	0.0247931	FALSE
cg17611880	chr2	675922	675921	rs4854351	661645	661645	0	7.36498e-27	0.53698	0.0407147	FALSE
cg11879514	chr17	68290892	68290891	exm2272550	68292900	68292900	0	9.9775e-24	0.361	0.0300394	FALSE
cg14574047	chr9	86035029	86035028	rs7873871:88590417:T:C	85975502	85975502	0	5.14722e-23	0.346109	0.0294527	FALSE
cg03153539	chr12	131124081	131124080	rs1725789	131124981	131124981	0	7.93078e-25	0.585476	0.0471079	FALSE
cg25752045	chr16	21300849	21300848	rs6497547:21297989:T:A	21286668	21286668	0	2.93679e-27	0.263662	0.0197668	FALSE
cg13560919	chr6	33568368	33568367	rs9469499:33526060:A:G	33558283	33558283	0	9.88708e-24	-0.648434	0.0539505	FALSE
cg10519906	chr6	34595467	34595466	rs71980299:34689725:A:ATT	34721948	34721948	0	1.53897e-22	0.393184	0.0339727	TRUE
cg16115588	chr12	49903806	49903805	rs706795	49903887	49903887	0	2.15734e-22	-0.240964	0.0209194	FALSE
cg09812070	chr4	46993673	46993672	rs13151769:46995660:G:A	46993643	46993643	0	1.17686e-22	0.219357	0.0188823	FALSE
cg08645998	chr6	26571912	26571911	exm523249	26505134	26505134	0	4.84817e-25	0.606116	0.0484571	FALSE
cg03354707	chr19	40609485	40609484	rs2604902:41115040:T:C	40609134	40609134	0	8.59631e-25	-0.491055	0.0395524	FALSE
cg18180096	chr14	95683979	95683978	rs10141005:96150565:A:G	95684228	95684228	0	2.95384e-34	0.665667	0.0415954	FALSE
cg00227156	chr22	17980881	17980880	rs5992944:18465757:A:C	17982991	17982991	0	1.23524e-22	-0.277771	0.0239267	FALSE
cg07509323	chr14	72236855	72236854	rs11848300	72232802	72232802	0	1.03875e-25	-0.300797	0.0235763	FALSE
cg09666841	chr11	6482180	6482179	exm885587	6511289	6511289	0	1.41843e-21	0.276324	0.0246441	FALSE
cg21195415	chr17	77768535	77768534	rs7405639	77769523	77769523	0	4.06312e-23	0.347992	0.0295165	TRUE
cg15648058	chr21	21751431	21751430	rs73223691:23123816:A:G	21751496	21751496	0	1.4498e-31	-1.63321	0.109116	FALSE
cg02918577	chr15	93089917	93089916	15:93632534:CGGGCCGGGCGCCCGGGCCGCGGGCGGGGGGCGCGCGCGGGCG:C	93089305	93089347	0	6.9572e-23	0.272256	0.0232649	FALSE
cg22024966	chr3	53073373	53073372	rs1864367:53111704:T:C	53077688	53077688	0	6.42056e-23	0.272809	0.0232862	FALSE
cg23833951	chr19	29330502	29330501	rs34882521:29834808:TA:T	29343901	29343902	0	3.8678e-23	0.3088	0.0261746	TRUE
cg27128435	chr1	68600405	68600404	rs2473802:69058824:C:T	68593141	68593141	0	2.14077e-26	-0.408184	0.0313621	FALSE
cg06861841	chr11	62444643	62444642	rs10897276:62209534:G:A	62442062	62442062	0	7.70966e-22	-0.573957	0.0507399	FALSE
cg21870640	chr6	33116848	33116847	rs9277643:33083574:C:T	33115797	33115797	0	1.92914e-26	0.884687	0.067885	FALSE
cg21881798	chr11	8910162	8910161	rs4910156:8941197:T:G	8919650	8919650	0	2.39799e-23	0.554708	0.0467111	FALSE
cg21091421	chr14	34057275	34057274	rs8016136:34526264:G:A	34057058	34057058	0	2.29565e-30	-0.580001	0.03997	FALSE
cg00070185	chr9	36765145	36765144	rs184317982:36766812:T:C	36766815	36766815	0	7.39986e-23	-0.747184	0.0639033	TRUE
cg18469159	chr17	80782042	80782041	rs12601089:78725470:C:T	80751670	80751670	0	2.55557e-23	-0.421777	0.0355481	FALSE
cg10931420	chr1	182589273	182589272	rs610367:182571003:C:T	182601868	182601868	0	2.12954e-24	0.465762	0.0379652	FALSE
cg24705426	chr3	11509186	11509185	rs35081886:11563951:CG:C	11522477	11522478	0	1.96667e-24	-0.724524	0.0589954	FALSE
cg04261877	chr17	18315516	18315515	rs2605141:18164239:T:C	18260925	18260925	0	2.91558e-22	0.19559	0.0170526	FALSE
cg12443285	chr8	1020307	1020306	rs11782142	949726	949726	0	1.44021e-25	-0.4421	0.0347963	FALSE
cg12143028	chr14	61188323	61188322	rs1959670	61198511	61198511	0	1.84287e-22	-0.602288	0.052172	FALSE
cg04663916	chr13	49691856	49691855	rs7983905:50266544:A:G	49692408	49692408	0	4.01688e-23	0.476419	0.0404033	FALSE
cg02198044	chr15	55994139	55994138	rs4144243:56281748:C:T	55989550	55989550	0	5.65969e-24	0.271944	0.022457	FALSE
cg02359483	chr5	69043221	69043220	rs16898440:68344204:T:A	69048377	69048377	0	1.01145e-26	1.28147	0.0975454	FALSE
cg06967124	chr5	180618598	180618597	rs13161505:180034619:A:T	180607619	180607619	0	1.11031e-24	0.375091	0.0303134	FALSE
cg01193555	chr4	16078475	16078474	rs2313731:16079735:C:T	16078112	16078112	0	6.75577e-28	0.460837	0.033939	FALSE
cg21178254	chr3	157161295	157161294	rs79457921:156902567:CT:C	157184778	157184779	0	3.49484e-30	-0.625036	0.0432801	FALSE
cg18067840	chr6	32407896	32407895	rs5007264:32378877:C:T	32411100	32411100	0	1.7333e-25	0.451266	0.035602	FALSE
cg07297387	chr16	83951284	83951283	rs4782864:83982960:C:T	83949355	83949355	0	1.58065e-23	-0.507699	0.0425105	FALSE
cg15798462	chr13	28355730	28355729	rs9513090:28940270:A:G	28366133	28366133	0	2.57029e-24	0.347707	0.028413	FALSE
cg02807146	chr18	2571315	2571314	rs3817349:2571196:T:G	2571197	2571197	0	1.05406e-22	0.277594	0.0238585	FALSE
cg11489125	chr13	114297222	114297221	rs9525317	114297031	114297031	0	4.33769e-42	-2.03666	0.106441	TRUE
cg07863882	chr14	22226623	22226622	rs1269453:22698298:A:G	22230415	22230415	0	8.81061e-22	-0.523018	0.0463256	TRUE
cg16725050	chr2	219253050	219253049	rs939574:220118531:G:C	219253809	219253809	0	2.34719e-31	-0.786687	0.052841	FALSE
cg03616118	chr7	12437351	12437350	rs59158203:12479813:A:AT	12440187	12440187	0	5.34647e-24	-0.322776	0.0266344	TRUE
cg14141399	chr19	51724796	51724795	rs11084113:52226626:T:C	51723373	51723373	0	6.7039e-23	0.402358	0.0343647	FALSE
cg03385171	chr8	22406782	22406781	rs2293144:22262418:A:G	22404905	22404905	0	3.15558e-23	-0.432256	0.0365367	FALSE
cg04973751	chr11	35308197	35308196	rs3794086:35329809:C:A	35308262	35308262	0	2.10581e-23	-0.386782	0.0325126	TRUE
cg20231669	chr7	22822501	22822500	rs2240726	22813516	22813516	0	6.68107e-25	0.241514	0.019389	FALSE
cg00224755	chr14	103104327	103104326	exm1129614	103100498	103100498	0	1.04751e-23	0.359125	0.029903	FALSE
cg08096291	chr15	99251078	99251077	rs2602030	99228083	99228083	0	6.49885e-22	0.351336	0.0309834	FALSE
cg10565738	chr6	158255442	158255441	rs9364888:158689408:T:A	158268376	158268376	0	3.13761e-23	0.391584	0.0330963	TRUE
cg26039482	chr8	143265028	143265027	rs7006492:144365988:T:C	143283818	143283818	0	4.00626e-26	-0.53559	0.0414759	FALSE
cg13482628	chr17	20009407	20009406	rs34848191:19918626:G:T	20015313	20015313	0	4.08016e-23	0.175751	0.014908	FALSE
cg16390380	chr17	3557847	3557846	rs322959:3461157:C:T	3557863	3557863	0	3.24284e-23	0.353543	0.0298946	FALSE
cg00813993	chr1	26318003	26318002	rs11577318:26601570:A:G	26275079	26275079	0	2.23582e-26	0.311605	0.0239547	FALSE
cg25670171	chr13	78806743	78806742	rs9544885:79388708:T:G	78814573	78814573	0	2.34953e-24	0.434636	0.0354742	FALSE
cg14767639	chr7	71300058	71300057	rs1317429:70765096:C:T	71300110	71300110	0	7.56798e-23	-0.378418	0.0323745	FALSE
cg19889856	chr7	135171903	135171902	rs62481877:134857024:T:C	135172272	135172272	0	5.54923e-22	0.419421	0.036904	FALSE
cg25742037	chr11	2150465	2150464	rs7948458:2172830:A:C	2151600	2151600	0	1.9025e-23	0.261786	0.0219751	FALSE
cg10140171	chr10	124418969	124418968	rs2674346	124389557	124389557	0	1.84322e-24	0.402822	0.0327723	FALSE
cg15504747	chr3	129594137	129594136	rs12635414:129312981:G:A	129594138	129594138	0	6.17843e-26	-0.881372	0.0686274	FALSE
cg08452528	chr4	1058389	1058388	rs935968:1063187:G:T	1069399	1069399	0	2.84715e-22	-0.631188	0.0550121	FALSE
cg10137597	chr8	22275202	22275201	rs4397403	22315189	22315189	0	2.59474e-23	0.538475	0.045393	FALSE
cg06483621	chr17	82710736	82710735	rs35866309:80665591:G:A	82707715	82707715	0	2.57153e-25	0.249709	0.0198005	FALSE
cg22910462	chr22	17199689	17199688	rs17807317	17199629	17199629	0	1.76247e-22	-0.548329	0.0474681	FALSE
cg05244019	chr11	69776788	69776787	rs61881664:69591809:C:T	69777041	69777041	0	8.58553e-24	0.375932	0.0312186	FALSE
cg01409207	chr12	117100325	117100324	rs885487	117102129	117102129	0	6.51296e-24	-0.301979	0.0249843	FALSE
cg08595147	chr5	7928272	7928271	rs59253244:7928357:C:T	7928244	7928244	0	9.16301e-24	-0.315022	0.0261834	FALSE
cg02522955	chr15	100558678	100558677	rs883468:101102053:T:C	100561848	100561848	0	1.21014e-21	-0.707385	0.0629434	FALSE
cg09122588	chr13	96769776	96769775	rs55963137:97425002:G:A	96772748	96772748	0	1.07439e-27	-1.83873	0.136176	FALSE
cg25405138	chr10	34199500	34199499	rs1660643:34493123:C:T	34204195	34204195	0	6.23018e-23	-0.537746	0.0458814	FALSE
cg17835463	chr8	1162135	1162134	rs11782142	949726	949726	0	5.29329e-24	-0.522349	0.0430967	FALSE
cg13456106	chr9	86282154	86282153	rs700774:88957672:C:T	86342757	86342757	0	1.8855e-22	-0.383849	0.0332609	FALSE
cg01445659	chr19	17304169	17304168	rs34272905:17412883:G:A	17302074	17302074	0	8.28136e-23	0.287158	0.0245978	FALSE
cg19624354	chr11	113243169	113243168	rs586903	113240224	113240224	0	2.0277e-26	-1.03351	0.0793539	FALSE
cg05495344	chr17	7380456	7380455	rs28792688:7278467:C:G	7375148	7375148	0	1.75596e-26	-0.528267	0.0404882	FALSE
cg26150922	chr2	100320611	100320610	rs4851296:100949570:T:C	100333108	100333108	0	8.54885e-23	-0.497071	0.0425976	FALSE
cg27144592	chr16	733917	733916	rs12051245:783865:T:C	733865	733865	0	1.12968e-33	0.465981	0.0295341	FALSE
cg27113326	chr7	157661377	157661376	rs34962716:157466574:T:TG	157673882	157673882	0	2.94017e-23	-0.290918	0.0245662	FALSE
cg12287153	chr11	82867556	82867555	rs12275863:82592731:C:T	82881689	82881689	0	4.41935e-25	0.274694	0.0219346	FALSE
cg07900658	chr6	7389671	7389670	rs35928169:7409702:G:C	7409469	7409469	0	2.01554e-24	0.600759	0.0489335	FALSE
cg22375663	chr12	69331656	69331655	rs317687:69724909:T:A	69331129	69331129	0	8.97249e-24	-0.407822	0.0338869	FALSE
cg26079891	chr6	61712105	61712104	rs9354302:62612673:C:T	61902768	61902768	0	8.67438e-27	0.530163	0.0402792	FALSE
cg14805718	chr1	85257586	85257585	rs2647395:85728664:C:G	85262981	85262981	0	1.30104e-25	-1.03539	0.0813869	FALSE
cg04041654	chr1	183610336	183610335	rs1174670:183632435:C:T	183663300	183663300	0	2.51392e-23	0.258779	0.0218055	TRUE
cg22812817	chr2	240902893	240902892	rs10206101	240896126	240896126	0	2.46147e-28	1.19533	0.0869751	FALSE
cg04311686	chr5	1179214	1179213	rs4975535:1181630:C:T	1181515	1181515	0	6.71075e-27	-0.970857	0.0735275	FALSE
cg22579624	chr3	184514015	184514014	rs9758344:184231770:G:C	184513982	184513982	0	3.6915e-23	0.244247	0.0206896	FALSE
cg22918572	chr8	144428708	144428707	exm732383	144440024	144440024	0	3.82533e-22	0.245783	0.0215115	FALSE
cg06895640	chr11	93544026	93544025	rs61183230:93283110:TTAAG:T	93549944	93549948	0	1.91052e-26	-0.603199	0.0462799	FALSE
cg21698295	chr8	54554207	54554206	rs13276481:55459476:T:C	54546916	54546916	0	4.97262e-23	-0.316047	0.0268818	FALSE
cg12696750	chr1	37556866	37556865	rs4653301:38028374:G:T	37562773	37562773	0	6.01026e-26	0.285763	0.022243	FALSE
cg21052814	chr15	79035872	79035871	exm-rs734446	79035840	79035840	0	4.66025e-31	0.720473	0.0487654	FALSE
cg24626856	chr3	43106176	43106175	rs35779506:43132760:T:TA	43091268	43091268	0	5.0652e-24	0.299482	0.0246943	TRUE
cg01886460	chr16	661016	661015	rs12933682:721456:T:C	671456	671456	0	1.28859e-23	0.613206	0.0512027	FALSE
cg23273869	chr1	24970404	24970403	rs373993301:25294548:CTT:C	24968057	24968059	0	2.16682e-23	-0.260946	0.0219435	FALSE
cg13339907	chr19	36973885	36973884	rs34795424:37472842:AT:A	36981940	36981941	0	4.37507e-26	-0.307573	0.0238448	TRUE
cg02398355	chr6	160925578	160925577	exm-rs1247351	160942887	160942887	0	4.54386e-27	0.315517	0.0237811	TRUE
cg02919122	chr3	112390951	112390950	rs9878780	112399682	112399682	0	4.26855e-24	-0.323146	0.0265848	FALSE
cg18827787	chr18	64150087	64150086	rs11290047:61817275:GC:G	64150041	64150042	0	2.27846e-22	-0.39785	0.0345661	TRUE
cg01178451	chr18	77250261	77250260	rs2156643:74959680:A:G	77247724	77247724	0	3.64953e-24	0.226959	0.0186326	FALSE
cg13090364	chr21	37119442	37119441	rs1003721:38492657:T:G	37120357	37120357	0	2.31167e-23	-0.279969	0.0235639	FALSE
cg17215666	chr7	56064238	56064237	rs12535872:56148519:T:G	56080826	56080826	0	3.10636e-28	0.544762	0.0397482	FALSE
cg07967246	chr1	197336048	197336047	rs10717605:197309622:GA:G	197340492	197340493	0	1.67284e-27	0.512514	0.0381607	TRUE
cg12244133	chr4	176095223	176095222	rs36008793:176991034:G:T	176069883	176069883	0	5.6639e-22	0.357007	0.0314215	FALSE
cg06823347	chr14	41785886	41785885	rs8012822:42255054:C:T	41785851	41785851	0	2.76157e-25	-0.493319	0.0391534	FALSE
cg14673199	chr11	6682521	6682520	rs7128249:6700887:T:C	6679656	6679656	0	4.1241e-37	0.833526	0.0486808	FALSE
cg23009419	chr3	46577108	46577107	rs79553417:46618611:C:T	46577121	46577121	0	6.77499e-23	0.291978	0.024941	FALSE
cg15442702	chr5	177087253	177087252	rs393923:176519287:G:A	177092286	177092286	0	1.29845e-25	-0.248148	0.0195051	FALSE
cg05304361	chr19	55087953	55087952	rs10401558	55090668	55090668	0	5.20197e-23	-0.352017	0.0299599	FALSE
cg19359983	chr13	102694551	102694550	rs375808444:103346855:C:A	102694505	102694505	0	4.12861e-24	0.785791	0.0646172	FALSE
cg23109721	chr2	106270082	106270081	rs67196165:106886496:C:G	106270040	106270040	0	2.26914e-23	-0.490528	0.0412755	FALSE
cg08709692	chr14	81170707	81170706	rs1864167:81637074:G:A	81170730	81170730	0	5.30275e-27	0.383838	0.0289856	FALSE
cg06269281	chr1	53889898	53889897	rs6662856:54360879:T:C	53895206	53895206	0	1.26912e-24	0.318137	0.0257557	FALSE
cg06955432	chr3	108880284	108880283	rs6437802	108871628	108871628	0	1.19489e-22	-0.651287	0.0560747	TRUE
cg04470754	chr20	14923787	14923786	rs716316	14928095	14928095	0	2.41492e-23	0.354735	0.0298746	FALSE
cg24358605	chr4	76305739	76305738	4:77287790:A:AC	76366637	76366637	0	1.00132e-22	-0.290722	0.024969	TRUE
cg16668549	chr15	94858098	94858097	rs28867120:95405420:G:T	94862191	94862191	0	9.78682e-22	-0.286545	0.0254188	FALSE
cg12057179	chr8	27911068	27911067	rs2685357:27766659:A:C	27909142	27909142	0	9.18973e-23	-0.275262	0.023613	FALSE
cg08189863	chr12	50074842	50074841	rs706791:50465355:A:G	50071572	50071572	0	1.35215e-23	-0.372094	0.0310901	FALSE
cg25135322	chr11	67582683	67582682	rs640777:67354986:T:C	67587515	67587515	0	4.81423e-23	-0.382733	0.0325392	FALSE
cg16906964	chr1	4600112	4600111	rs7528368:4659248:T:A	4599188	4599188	0	6.77055e-23	-0.515253	0.0440129	FALSE
cg23187316	chr7	1060153	1060152	rs80212261:1114012:C:T	1074376	1074376	0	1.01439e-25	0.724944	0.0568035	FALSE
cg04748191	chr6	15313575	15313574	rs794782:15301954:G:A	15301723	15301723	0	1.63092e-25	-0.563807	0.0444462	FALSE
cg12262545	chr4	25312523	25312522	rs5856894:25314244:TA:T	25312622	25312623	0	1.13857e-33	-0.999896	0.0633792	TRUE
cg05962950	chr11	130916671	130916670	rs3834925:130786592:CA:C	130916697	130916698	0	1.57758e-28	0.974407	0.0705266	FALSE
ch.1.3947147F	chr1	203724636	203724635	rs7533409:203674637:C:T	203705509	203705509	0	7.44619e-24	-0.457794	0.0379438	FALSE
cg26794949	chr3	146469405	146469404	rs574318:146187160:C:A	146469373	146469373	0	4.21651e-21	0.478092	0.0433241	FALSE
cg13647601	chr19	48334342	48334341	rs1062919	48332951	48332951	0	3.28343e-22	0.28857	0.0252016	FALSE
cg02072170	chr3	194685462	194685461	rs7627762:194406119:C:A	194685390	194685390	0	3.68282e-22	0.365768	0.0319956	FALSE
cg21054447	chr2	46645865	46645864	rs982395:46873045:T:C	46645906	46645906	0	1.28004e-23	0.279883	0.0233681	FALSE
cg16113883	chr6	137868885	137868884	rs10499198:138266431:C:T	137945294	137945294	0	7.81987e-23	0.349498	0.0299139	TRUE
cg05393284	chr5	39371299	39371298	rs3812042	39370805	39370805	0	7.26534e-26	0.435414	0.0339728	FALSE
cg09764807	chr10	43325229	43325228	rs2493655	43325178	43325178	0	5.6686e-24	-0.35924	0.0296665	FALSE
cg12046867	chr14	102555769	102555768	rs11626063:103024706:G:C	102558369	102558369	0	6.18387e-24	-0.339756	0.0280902	FALSE
cg22320696	chr18	25097978	25097977	rs11083109:22673236:C:T	25093272	25093272	0	1.72156e-22	-0.516002	0.0446548	FALSE
cg14533753	chr5	497458	497457	rs12521236:498576:G:A	498461	498461	0	9.57578e-24	-0.306293	0.025473	FALSE
cg01064902	chr6	13573860	13573859	rs2804920:13585282:T:C	13585050	13585050	0	1.24972e-23	0.266183	0.022217	FALSE
cg14625731	chr9	38672612	38672611	rs7854134:38672523:C:T	38672526	38672526	0	6.68795e-18	-0.920302	0.093656	FALSE
cg08885800	chr1	201114992	201114991	rs7516023:201085521:C:T	201116393	201116393	0	6.40625e-24	0.512699	0.0424088	FALSE
cg27563952	chr1	182588848	182588847	rs610367:182571003:C:T	182601868	182601868	0	3.87182e-24	0.597107	0.0490593	FALSE
cg22875243	chr3	124769107	124769106	rs4677943:124500820:C:T	124781973	124781973	0	7.61195e-25	0.540621	0.0434756	FALSE
cg22434923	chr21	44870007	44870006	rs62221472:46293070:T:C	44873155	44873155	0	2.84936e-25	0.681373	0.0541005	FALSE
cg19563671	chr17	45146792	45146791	rs8064386	45158742	45158742	0	5.07164e-23	-0.601398	0.0511665	FALSE
cg15158501	chr6	163821210	163821209	rs4709769:164255851:T:C	163834819	163834819	0	8.92581e-25	0.379334	0.0305687	FALSE
cg09960829	chr17	50398074	50398073	rs3834593:48470774:AG:A	50393413	50393414	0	7.47463e-23	0.243149	0.0207983	TRUE
cg19188572	chr15	59657814	59657813	rs8041394:59949178:T:C	59656979	59656979	0	1.45492e-22	0.325841	0.0281318	FALSE
cg08510884	chr1	165632041	165632040	rs12040685:165599858:G:A	165630621	165630621	0	9.52288e-24	0.217193	0.0180616	FALSE
cg21407261	chr8	96261307	96261306	rs3808386:97273543:G:A	96261315	96261315	0	2.73145e-23	0.315493	0.0266145	TRUE
cg07690455	chr5	96661495	96661494	rs7715982:95991998:C:T	96656294	96656294	0	7.74003e-23	0.322043	0.0275601	FALSE
cg07157834	chr1	205850482	205850481	rs1772143:205799987:T:A	205830859	205830859	0	5.07945e-23	0.343403	0.0292171	FALSE
cg24070137	chr12	113422369	113422368	rs12815112	113412576	113412576	0	7.19781e-32	-0.970872	0.0643647	FALSE
cg15908186	chr14	58151640	58151639	exm1104208	58139072	58139072	0	3.10315e-23	0.284103	0.0240085	FALSE
cg26075072	chr10	35335828	35335827	rs66667305:35584158:CT:C	35295230	35295231	0	2.30284e-26	-0.350977	0.0269913	TRUE
cg10560465	chr12	109646513	109646512	rs111273776:110080643:T:C	109642838	109642838	0	1.70202e-27	-0.814781	0.0606796	FALSE
cg27454883	chr10	100866676	100866675	rs4917915:102626578:T:C	100866821	100866821	0	3.03748e-23	0.313507	0.0264855	FALSE
cg20479805	chr18	46104751	46104750	rs35861434:43684735:AC:A	46104769	46104770	0	2.38032e-22	0.174672	0.0151853	TRUE
cg11348442	chr2	219253063	219253062	rs939574:220118531:G:C	219253809	219253809	0	3.53325e-28	-1.32178	0.0965908	FALSE
cg06704411	chr11	70647634	70647633	rs550376:70495262:A:G	70649157	70649157	0	3.84194e-23	-0.340868	0.0288901	FALSE
cg08821879	chr16	79740091	79740090	rs4506910:79764739:A:C	79730842	79730842	0	8.28076e-23	-0.387406	0.0331849	TRUE
cg06857300	chr8	53252320	53252319	rs997917	53239818	53239818	0	6.32811e-25	-0.300691	0.0241228	FALSE
cg04498533	chr3	150414474	150414473	rs10154963:150169559:C:T	150451772	150451772	0	1.51216e-22	-0.403205	0.0348299	FALSE
cg14823865	chr17	50398145	50398144	rs3760410	50394236	50394236	0	6.52585e-23	0.26436	0.0225701	FALSE
cg26556624	chr18	9099865	9099864	rs2249996:9101946:C:G	9101948	9101948	0	4.2813e-23	0.351413	0.0298282	FALSE
cg09639679	chr2	241357059	241357058	NHGRI_notinECorHUNT_chr2_242296449	241357034	241357034	0	8.49522e-24	-0.563351	0.0467757	FALSE
cg19878200	chr11	2166192	2166191	rs4930043:2189983:C:T	2168753	2168753	0	6.25157e-23	0.246244	0.021011	FALSE
cg00743512	chr17	5299511	5299510	rs57839578:5268337:A:T	5365042	5365042	0	2.21494e-21	0.289777	0.0260121	FALSE
cg16041090	chr13	35697773	35697772	rs955477	35697733	35697733	0	4.51069e-22	0.421419	0.0369703	FALSE
cg14149699	chr10	120851168	120851167	rs11199598:122610657:T:C	120851145	120851145	0	2.07884e-30	0.36975	0.0254521	FALSE
cg15909618	chr11	126851904	126851903	rs2040340:126738370:A:C	126868474	126868474	0	1.07125e-23	-0.420808	0.0350498	FALSE
cg14167139	chr11	108498680	108498679	rs74822968:108369173:G:A	108498446	108498446	0	1.09666e-23	0.517968	0.043156	FALSE
cg02036364	chr16	58487540	58487539	rs6499958:58521301:G:T	58487397	58487397	0	1.15584e-23	0.31279	0.0260795	FALSE
cg18716241	chr4	183960115	183960114	rs9999145:184882782:G:A	183961629	183961629	0	6.65892e-22	0.414618	0.0365768	FALSE
cg11871910	chr12	69359667	69359666	rs315134:69762713:G:A	69368933	69368933	0	7.55175e-25	0.375975	0.0302319	FALSE
cg12046321	chr20	54067891	54067890	rs2020975:52675259:G:T	54058720	54058720	0	1.04623e-24	-0.374012	0.0302026	FALSE
cg25622487	chr11	95790879	95790878	rs564480:95561741:C:T	95828577	95828577	0	5.29485e-28	0.24013	0.017633	FALSE
cg13110555	chr4	176095165	176095164	rs36008793:176991034:G:T	176069883	176069883	0	9.15781e-22	0.399752	0.0354272	FALSE
cg17960516	chr4	3463278	3463277	rs71180127:3464676:T:TAGTGGG	3462949	3462949	0	9.66012e-22	-0.204892	0.0181721	FALSE
cg15005139	chr2	98766876	98766875	rs7561818:99384070:A:T	98767607	98767607	0	2.58134e-23	0.359879	0.0303354	TRUE
cg24765649	chr14	21082070	21082069	rs12881001:21547371:T:C	21079212	21079212	0	7.1853e-23	0.348067	0.0297565	FALSE
cg17120782	chr21	32826807	32826806	rs62214290:34197106:G:A	32824796	32824796	0	3.36408e-25	0.455204	0.0362205	FALSE
cg15139668	chr4	4575279	4575278	rs6842024:4577212:G:C	4575485	4575485	0	1.77096e-30	-0.556973	0.0382702	FALSE
cg10292139	chr8	96495334	96495333	rs11787027:97507525:C:T	96495297	96495297	0	2.14122e-22	-0.323694	0.0280986	FALSE
cg07876788	chr7	135164882	135164881	exm659544	135164461	135164461	0	3.63696e-22	0.29336	0.0256571	FALSE
cg26571870	chr16	85689545	85689544	rs3794666:85723042:C:T	85689436	85689436	0	4.90314e-23	-0.405104	0.0344499	FALSE
cg12387754	chr11	35969660	35969659	rs7102966:35991065:G:A	35969515	35969515	0	1.34819e-23	0.307584	0.0256989	FALSE
cg05475172	chr22	45975273	45975272	rs73175081:46371079:A:G	45975199	45975199	0	2.49943e-23	-0.277195	0.0233554	FALSE
[truncated: 35,454 more rows]
